# Supplementary material for: Assessing Connectivity Thresholds Under Habitat Loss Scenarios for Threatened Amphibians and Squamate Reptiles in the Eastern Brazilian Amazon
Source: Ecol Evol. 2025 Jul 15;15(7):e71741. doi: 10.1002/ece3.71741 (PMC12260477; doi:10.1002/ece3.71741)
Supplement: Supplementary file 2 — Data S2. [file ECE3-15-e71741-s002.xlsx]

## Sheet: Summary
	SUPPLEMENTARY MATERIAL 2 - TABLES
	Using habitat loss and connectivity to assess extinction thresholds and conservation priorities for threatened amphibians and squamate reptiles in the eastern Brazilian Amazon
	Cássia Teixeira1,2, Gisele Lopes Nunes2, Leonardo Carreira Trevelin1,2, Daniel Paiva Silva3, Ana Lúcia da Costa Prudente1
	1 Programa de Pós-Graduação em Biodiversidade e Evolução, Museu Paraense Emílio Goeldi, Belém, Pará, Brazil
	2 Instituto Tecnológico Vale – Desenvolvimento Sustentável, Belém, Pará, Brazil
	3 COBIMA Lab, Departamento de Biologia, Instituto Federal Goiano – Campos Urutaí, Goiás, Brazil
	Corresponding authors: leonardo.trevelin@itv.org /cassiacteixeira@gmail.com
	This document includes:
	Table S1. List of occurrences records revised.
	Table S2. PCA axes and the explained variance for each Principal Component.
	Table S3. Number of points used and evaluation of SDM performance (AUC and TSS).
	Table S4. Number of pixels recorded for herpetofauna in each landscape scenario.
	Table S5. Integral Index of Connectivity (IIC) for each species and scenario evaluated.
	Table S6. Dataset for Piecewise regression (based on Table S5 results).

## Sheet: Table S1
	Table S1. List of ocurrence records reviewed and used in SDMs.
	Source	Species	Lat	Long	Date	Gbif DOI
	GBIF	Pseudopaludicola canga	-9.41568	-49.9745	2022-06-10	10.15468/dl.6ws9k2
	GBIF	Pseudopaludicola canga	-9.41568	-49.9745	2022-06-10	10.15468/dl.6ws9k2
	GBIF	Pseudopaludicola canga	-9.43059	-49.9412	2022-06-10	10.15468/dl.6ws9k2
	GBIF	Pseudopaludicola canga	-9.28492	-49.8095	2022-06-10	10.15468/dl.6ws9k2
	GBIF	Pseudopaludicola canga	-9.40704	-49.9726	2022-06-10	10.15468/dl.6ws9k2
	GBIF	Pseudopaludicola canga	-9.41568	-49.9745	2022-06-10	10.15468/dl.6ws9k2
	GBIF	Pseudopaludicola canga	-9.41568	-49.9745	2022-06-10	10.15468/dl.6ws9k2
	GBIF	Pseudopaludicola canga	-9.41568	-49.9745	2022-06-10	10.15468/dl.6ws9k2
	GBIF	Pseudopaludicola canga	-9.41568	-49.9745	2022-06-10	10.15468/dl.6ws9k2
	GBIF	Pseudopaludicola canga	-9.41568	-49.9745	2022-06-10	10.15468/dl.6ws9k2
	GBIF	Pseudopaludicola canga	-9.41568	-49.9745	2022-06-10	10.15468/dl.6ws9k2
	GBIF	Pseudopaludicola canga	-9.41568	-49.9745	2022-06-10	10.15468/dl.6ws9k2
	GBIF	Pseudopaludicola canga	-9.41568	-49.9745	2022-06-10	10.15468/dl.6ws9k2
	GBIF	Pseudopaludicola canga	-9.41568	-49.9745	2022-06-10	10.15468/dl.6ws9k2
	GBIF	Pseudopaludicola canga	-9.41568	-49.9745	2022-06-10	10.15468/dl.6ws9k2
	GBIF	Pseudopaludicola canga	-9.44628	-49.9096	2022-06-10	10.15468/dl.6ws9k2
	GBIF	Pseudopaludicola canga	-9.28492	-49.8095	2022-06-10	10.15468/dl.6ws9k2
	GBIF	Pseudopaludicola canga	-9.28492	-49.8095	2022-06-10	10.15468/dl.6ws9k2
	GBIF	Pseudopaludicola canga	-9.41568	-49.9745	2022-06-10	10.15468/dl.6ws9k2
	GBIF	Pseudopaludicola canga	-9.43059	-49.9412	2022-06-10	10.15468/dl.6ws9k2
	GBIF	Pseudopaludicola canga	-9.44628	-49.9096	2022-06-10	10.15468/dl.6ws9k2
	GBIF	Pseudopaludicola canga	-9.44628	-49.9096	2022-06-10	10.15468/dl.6ws9k2
	GBIF	Pseudopaludicola canga	-9.41568	-49.9745	2022-06-10	10.15468/dl.6ws9k2
	GBIF	Pseudopaludicola canga	-9.40472	-49.9831	2022-06-10	10.15468/dl.6ws9k2
	GBIF	Pseudopaludicola canga	-9.40472	-49.9831	2022-06-10	10.15468/dl.6ws9k2
	GBIF	Pseudopaludicola canga	-9.40472	-49.9831	2022-06-10	10.15468/dl.6ws9k2
	GBIF	Pseudopaludicola canga	-9.40472	-49.9831	2022-06-10	10.15468/dl.6ws9k2
	GBIF	Pseudopaludicola canga	-9.40472	-49.9831	2022-06-10	10.15468/dl.6ws9k2
	GBIF	Pseudopaludicola canga	-6.171	-48.568	2022-06-10	10.15468/dl.6ws9k2
	GBIF	Pseudopaludicola canga	-5.346	-49.209	2022-06-10	10.15468/dl.6ws9k2
	GBIF	Pseudopaludicola canga	-5.346	-49.209	2022-06-10	10.15468/dl.6ws9k2
	GBIF	Pseudopaludicola canga	-6.461	-49.68	2022-06-10	10.15468/dl.6ws9k2
	GBIF	Pseudopaludicola canga	-6.313	-49.872	2022-06-10	10.15468/dl.6ws9k2
	GBIF	Pseudopaludicola canga	-6.035	-50.288	2022-06-10	10.15468/dl.6ws9k2
	GBIF	Pseudopaludicola canga	-6.035	-50.288	2022-06-10	10.15468/dl.6ws9k2
	GBIF	Pseudopaludicola canga	-6.035	-50.288	2022-06-10	10.15468/dl.6ws9k2
	GBIF	Pseudopaludicola canga	-6.401	-50.35	2022-06-10	10.15468/dl.6ws9k2
	speciesLink	Pseudopaludicola canga	-6.63044	-45.8789
	speciesLink	Pseudopaludicola canga	-6.63044	-45.8789
	speciesLink	Pseudopaludicola canga	-6.63044	-45.8789
	speciesLink	Pseudopaludicola canga	-6.63044	-45.8789
	speciesLink	Pseudopaludicola canga	-6.63044	-45.8789
	speciesLink	Pseudopaludicola canga	-6.63044	-45.8789
	speciesLink	Pseudopaludicola canga	-6.63044	-45.8789
	speciesLink	Pseudopaludicola canga	-6.63044	-45.8789
	speciesLink	Pseudopaludicola canga	-6.63044	-45.8789
	speciesLink	Pseudopaludicola canga	-6.63044	-45.8789
	speciesLink	Pseudopaludicola canga	-5.36861	-49.1178
	speciesLink	Pseudopaludicola canga	-5.36861	-49.1178
	speciesLink	Pseudopaludicola canga	-6.79117	-45.4736
	speciesLink	Pseudopaludicola canga	-6.63044	-45.8789
	speciesLink	Pseudopaludicola canga	-6.63044	-45.8789
	speciesLink	Pseudopaludicola canga	-6.63044	-45.8789
	speciesLink	Pseudopaludicola canga	-6.63044	-45.8789
	speciesLink	Pseudopaludicola canga	-6.63044	-45.8789
	speciesLink	Pseudopaludicola canga	-6.63044	-45.8789
	speciesLink	Pseudopaludicola canga	-6.63044	-45.8789
	speciesLink	Pseudopaludicola canga	-6.63044	-45.8789
	speciesLink	Pseudopaludicola canga	-6.63044	-45.8789
	speciesLink	Pseudopaludicola canga	-6.63044	-45.8789
	speciesLink	Pseudopaludicola canga	-6.63044	-45.8789
	speciesLink	Pseudopaludicola canga	-6.63044	-45.8789
	speciesLink	Pseudopaludicola canga	-6.63044	-45.8789
	speciesLink	Pseudopaludicola canga	-6.63044	-45.8789
	speciesLink	Pseudopaludicola canga	-6.63044	-45.8789
	speciesLink	Pseudopaludicola canga	-6.79117	-45.4736
	speciesLink	Pseudopaludicola canga	-6.63044	-45.8789
	speciesLink	Pseudopaludicola canga	-6.63044	-45.8789
	speciesLink	Pseudopaludicola canga	-6.63044	-45.8789
	speciesLink	Pseudopaludicola canga	-6.63044	-45.8789
	speciesLink	Pseudopaludicola canga	-6.63044	-45.8789
	speciesLink	Pseudopaludicola canga	-6.63044	-45.8789
	speciesLink	Pseudopaludicola canga	-6.63044	-45.8789
	speciesLink	Pseudopaludicola canga	-6.63044	-45.8789
	speciesLink	Pseudopaludicola canga	-6.63044	-45.8789
	speciesLink	Pseudopaludicola canga	-6.63044	-45.8789
	speciesLink	Pseudopaludicola canga	-6.63044	-45.8789
	speciesLink	Pseudopaludicola canga	-6.63044	-45.8789
	speciesLink	Pseudopaludicola canga	-6.63044	-45.8789
	speciesLink	Pseudopaludicola canga	-6.63044	-45.8789
	speciesLink	Pseudopaludicola canga	-6.63044	-45.8789
	speciesLink	Pseudopaludicola canga	-6.63044	-45.8789
	speciesLink	Pseudopaludicola canga	-6.63044	-45.8789
	speciesLink	Pseudopaludicola canga	-5.36861	-49.1178
	speciesLink	Pseudopaludicola canga	-5.36861	-49.1178
	speciesLink	Pseudopaludicola canga	-9.40472	-49.9831
	speciesLink	Pseudopaludicola canga	-9.40472	-49.9831
	speciesLink	Pseudopaludicola canga	-9.40472	-49.9831
	speciesLink	Pseudopaludicola canga	-9.40472	-49.9831
	speciesLink	Pseudopaludicola canga	-9.40472	-49.9831
	speciesLink	Pseudopaludicola canga	-10.4697	-50.5031
	speciesLink	Pseudopaludicola canga	-11.7967	-49.5289
	speciesLink	Pseudopaludicola canga	-11.7967	-49.5289
	speciesLink	Pseudopaludicola canga	-5.36861	-49.1178
	speciesLink	Pseudopaludicola canga	-5.36861	-49.1178
	speciesLink	Pseudopaludicola canga	-5.36861	-49.1178
	speciesLink	Pseudopaludicola canga	-5.36861	-49.1178
	speciesLink	Pseudopaludicola canga	-5.36861	-49.1178
	speciesLink	Pseudopaludicola canga	-5.36861	-49.1178
	speciesLink	Pseudopaludicola canga	-6.035	-50.288
	SiBBr	Pseudopaludicola canga	-9.40472	-49.9831
	SiBBr	Pseudopaludicola canga	-9.40472	-49.9831
	SiBBr	Pseudopaludicola canga	-9.40472	-49.9831
	SiBBr	Pseudopaludicola canga	-9.40472	-49.9831
	SiBBr	Pseudopaludicola canga	-9.40472	-49.9831
	Sibbr	Pseudopaludicola canga	-6.015	-50.296
	MPEG	Pseudopaludicola canga	-8.00328	-49.4574
	MPEG	Pseudopaludicola canga	-8.00328	-49.4574
	MPEG	Pseudopaludicola canga	-8.00328	-49.4574
	MPEG	Pseudopaludicola canga	-8.00328	-49.4574
	MPEG	Pseudopaludicola canga	-8.00328	-49.4574
	MPEG	Pseudopaludicola canga	-8.00328	-49.4574
	MPEG	Pseudopaludicola canga	-8.00328	-49.4574
	MPEG	Pseudopaludicola canga	-8.00328	-49.4574
	MPEG	Pseudopaludicola canga	-8.00328	-49.4574
	MPEG	Pseudopaludicola canga	-8.05219	-49.4198
	MPEG	Pseudopaludicola canga	-8.05219	-49.4198
	MPEG	Pseudopaludicola canga	-8.05219	-49.4198
	MPEG	Pseudopaludicola canga	-8.05219	-49.4198
	MPEG	Pseudopaludicola canga	-8.04106	-49.4338
	MPEG	Pseudopaludicola canga	-8.04106	-49.4338
	MPEG	Pseudopaludicola canga	-8.04106	-49.4338
	MPEG	Pseudopaludicola canga	-8.04106	-49.4338
	MPEG	Pseudopaludicola canga	-8.04106	-49.4338
	MPEG	Pseudopaludicola canga	-8.04106	-49.4338
	MPEG	Pseudopaludicola canga	-8.04106	-49.4338
	MPEG	Pseudopaludicola canga	-8.04106	-49.4338
	MPEG	Pseudopaludicola canga	-7.92539	-49.3761
	MPEG	Pseudopaludicola canga	-7.92539	-49.3761
	MPEG	Pseudopaludicola canga	-8.65281	-49.6474
	MPEG	Pseudopaludicola canga	-8.65281	-49.6474
	MPEG	Pseudopaludicola canga	-8.0415	-49.4439
	MPEG	Pseudopaludicola canga	-8.0415	-49.4439
	MPEG	Pseudopaludicola canga	-8.0415	-49.4439
	MPEG	Pseudopaludicola canga	-8.0415	-49.4439
	MPEG	Pseudopaludicola canga	-8.23508	-49.7979
	MPEG	Pseudopaludicola canga	-8.23508	-49.7979
	MPEG	Pseudopaludicola canga	-8.23508	-49.7979
	MPEG	Pseudopaludicola canga	-8.23508	-49.7979
	MPEG	Pseudopaludicola canga	-8.23508	-49.7979
	MPEG	Pseudopaludicola canga	-6.21874	-48.4356
	MPEG	Pseudopaludicola canga	-6.21874	-48.4356
	MPEG	Pseudopaludicola canga	-6.21874	-48.4356
	MPEG	Pseudopaludicola canga	-6.21874	-48.4356
	MPEG	Pseudopaludicola canga	-6.21501	-48.459
	MPEG	Pseudopaludicola canga	-6.21501	-48.459
	MPEG	Pseudopaludicola canga	-6.21501	-48.459
	MPEG	Pseudopaludicola canga	-6.21501	-48.459
	MPEG	Pseudopaludicola canga	-6.21501	-48.459
	MPEG	Pseudopaludicola canga	-6.17125	-48.5583
	MPEG	Pseudopaludicola canga	-6.17125	-48.5583
	MPEG	Pseudopaludicola canga	-6.17125	-48.5583
	MPEG	Pseudopaludicola canga	-8.6527	-49.6488
	MPEG	Pseudopaludicola canga	-8.6527	-49.6488
	MPEG	Pseudopaludicola canga	-8.6527	-49.6488
	MPEG	Pseudopaludicola canga	-8.6527	-49.6488
	MPEG	Pseudopaludicola canga	-8.0408	-49.4422
	MPEG	Pseudopaludicola canga	-7.925	-49.3763
	MPEG	Pseudopaludicola canga	-7.925	-49.3763
	MPEG	Pseudopaludicola canga	-7.925	-49.3763
	MPEG	Pseudopaludicola canga	-7.925	-49.3763
	MPEG	Pseudopaludicola canga	-7.925	-49.3763
	MPEG	Pseudopaludicola canga	-8.0033	-49.4575
	MPEG	Pseudopaludicola canga	-8.0033	-49.4575
	MPEG	Pseudopaludicola canga	-8.0033	-49.4575
	MPEG	Pseudopaludicola canga	-6.22833	-48.445
	MPEG	Pseudopaludicola canga	-6.22833	-48.445
	MPEG	Pseudopaludicola canga	-6.22833	-48.445
	MPEG	Pseudopaludicola canga	-6.22833	-48.445
	MPEG	Pseudopaludicola canga	-6.22833	-48.445
	MPEG	Pseudopaludicola canga	-6.22833	-48.445
	MPEG	Pseudopaludicola canga	-6.22833	-48.445
	MPEG	Pseudopaludicola canga	-6.22833	-48.445
	MPEG	Pseudopaludicola canga	-6.22806	-48.4439
	MPEG	Pseudopaludicola canga	-6.22806	-48.4439
	MPEG	Pseudopaludicola canga	-6.22806	-48.4439
	MPEG	Pseudopaludicola canga	-6.22806	-48.4439
	MPEG	Pseudopaludicola canga	-6.22806	-48.4439
	MPEG	Pseudopaludicola canga	-6.22806	-48.4439
	MPEG	Pseudopaludicola canga	-6.22806	-48.4439
	MPEG	Pseudopaludicola canga	-5.346	-49.209
	MPEG	Pseudopaludicola canga	-5.361	-49.209
	MPEG	Pseudopaludicola canga	-5.348	-49.219
	MPEG	Pseudopaludicola canga	-6.461	-49.68
	MPEG	Pseudopaludicola canga	-6.313	-49.872
	MPEG	Pseudopaludicola canga	-6.497	-49.876
	MPEG	Pseudopaludicola canga	-6.035	-50.288
	MPEG	Pseudopaludicola canga	-6.035	-50.288
	MPEG	Pseudopaludicola canga	-6.399	-50.34
	Andrade et al. 2020	Pseudopaludicola canga	-7.595	-45.343
	Andrade et al. 2020	Pseudopaludicola canga	-12.363	-44.973
	GBIF	Salvator merianae	-20.4923	-54.5765	2022-06-27	10.15468/dl.ufe7v6
	GBIF	Salvator merianae	-20.3075	-55.9108	2022-06-27	10.15468/dl.ufe7v6
	GBIF	Salvator merianae	-20.5281	-55.4046	2022-06-27	10.15468/dl.ufe7v6
	GBIF	Salvator merianae	-10.455	-41.468	2022-06-27	10.15468/dl.ufe7v6
	GBIF	Salvator merianae	-20.4984	-54.6127	2022-06-27	10.15468/dl.ufe7v6
	GBIF	Salvator merianae	-27.18	-55.73	2022-06-27	10.15468/dl.ufe7v6
	GBIF	Salvator merianae	-27.18	-55.73	2022-06-27	10.15468/dl.ufe7v6
	GBIF	Salvator merianae	-21.6153	-48.4842	2022-06-27	10.15468/dl.ufe7v6
	GBIF	Salvator merianae	-20.4833	-47.85	2022-06-27	10.15468/dl.ufe7v6
	GBIF	Salvator merianae	-8.4984	-61.6584	2022-06-27	10.15468/dl.ufe7v6
	GBIF	Salvator merianae	-8.4984	-61.6584	2022-06-27	10.15468/dl.ufe7v6
	GBIF	Salvator merianae	-30.3003	-51.3048	2022-06-27	10.15468/dl.ufe7v6
	GBIF	Salvator merianae	-30.107	-51.6757	2022-06-27	10.15468/dl.ufe7v6
	GBIF	Salvator merianae	-29.7323	-50.0232	2022-06-27	10.15468/dl.ufe7v6
	GBIF	Salvator merianae	-29.905	-51.7603	2022-06-27	10.15468/dl.ufe7v6
	GBIF	Salvator merianae	-29.1647	-51.8678	2022-06-27	10.15468/dl.ufe7v6
	GBIF	Salvator merianae	-30.1503	-51.2177	2022-06-27	10.15468/dl.ufe7v6
	GBIF	Salvator merianae	-30.0606	-51.1742	2022-06-27	10.15468/dl.ufe7v6
	GBIF	Salvator merianae	-30.3694	-51.9151	2022-06-27	10.15468/dl.ufe7v6
	GBIF	Salvator merianae	-25.5433	-53.4967	2022-06-27	10.15468/dl.ufe7v6
	GBIF	Salvator merianae	-29.3691	-50.8834	2022-06-27	10.15468/dl.ufe7v6
	GBIF	Salvator merianae	-30.107	-51.6757	2022-06-27	10.15468/dl.ufe7v6
	GBIF	Salvator merianae	-30.1232	-51.1911	2022-06-27	10.15468/dl.ufe7v6
	GBIF	Salvator merianae	-30.1156	-51.1773	2022-06-27	10.15468/dl.ufe7v6
	GBIF	Salvator merianae	-30.1337	-51.2309	2022-06-27	10.15468/dl.ufe7v6
	GBIF	Salvator merianae	-27.6187	-51.5309	2022-06-27	10.15468/dl.ufe7v6
	GBIF	Salvator merianae	-27.6381	-51.5385	2022-06-27	10.15468/dl.ufe7v6
	GBIF	Salvator merianae	-30.3671	-50.2808	2022-06-27	10.15468/dl.ufe7v6
	GBIF	Salvator merianae	-25.6949	-51.6541	2022-06-27	10.15468/dl.ufe7v6
	GBIF	Salvator merianae	-25.6949	-51.6541	2022-06-27	10.15468/dl.ufe7v6
	GBIF	Salvator merianae	-27.0499	-48.5942	2022-06-27	10.15468/dl.ufe7v6
	GBIF	Salvator merianae	-25.6949	-51.6541	2022-06-27	10.15468/dl.ufe7v6
	GBIF	Salvator merianae	-25.6949	-51.6541	2022-06-27	10.15468/dl.ufe7v6
	GBIF	Salvator merianae	-29.3819	-50.8088	2022-06-27	10.15468/dl.ufe7v6
	GBIF	Salvator merianae	-30.1591	-51.22	2022-06-27	10.15468/dl.ufe7v6
	GBIF	Salvator merianae	-28.8238	-51.5854	2022-06-27	10.15468/dl.ufe7v6
	GBIF	Salvator merianae	-30.2601	-50.5061	2022-06-27	10.15468/dl.ufe7v6
	GBIF	Salvator merianae	-30.0763	-51.184	2022-06-27	10.15468/dl.ufe7v6
	GBIF	Salvator merianae	-30.851	-51.8245	2022-06-27	10.15468/dl.ufe7v6
	GBIF	Salvator merianae	-26.7735	-48.6637	2022-06-27	10.15468/dl.ufe7v6
	GBIF	Salvator merianae	-30.851	-51.8245	2022-06-27	10.15468/dl.ufe7v6
	GBIF	Salvator merianae	-26.7735	-48.6637	2022-06-27	10.15468/dl.ufe7v6
	GBIF	Salvator merianae	-30.0709	-51.1216	2022-06-27	10.15468/dl.ufe7v6
	GBIF	Salvator merianae	-27.6027	-51.518	2022-06-27	10.15468/dl.ufe7v6
	GBIF	Salvator merianae	-27.6027	-51.518	2022-06-27	10.15468/dl.ufe7v6
	GBIF	Salvator merianae	-30.1154	-51.2132	2022-06-27	10.15468/dl.ufe7v6
	GBIF	Salvator merianae	-30.0907	-51.1988	2022-06-27	10.15468/dl.ufe7v6
	GBIF	Salvator merianae	-19.9411	-40.5458	2022-06-27	10.15468/dl.ufe7v6
	GBIF	Salvator merianae	-19.57	-57.1816	2022-06-27	10.15468/dl.ufe7v6
	GBIF	Salvator merianae	-21.5106	-55.6352	2022-06-27	10.15468/dl.ufe7v6
	GBIF	Salvator merianae	-19.8692	-40.0808	2022-06-27	10.15468/dl.ufe7v6
	GBIF	Salvator merianae	-20.7969	-40.5933	2022-06-27	10.15468/dl.ufe7v6
	GBIF	Salvator merianae	-19.9061	-40.5625	2022-06-27	10.15468/dl.ufe7v6
	GBIF	Salvator merianae	-20.2811	-40.5219	2022-06-27	10.15468/dl.ufe7v6
	GBIF	Salvator merianae	-20.8058	-40.6456	2022-06-27	10.15468/dl.ufe7v6
	GBIF	Salvator merianae	-19.9356	-40.6003	2022-06-27	10.15468/dl.ufe7v6
	GBIF	Salvator merianae	-20.3194	-40.3378	2022-06-27	10.15468/dl.ufe7v6
	GBIF	Salvator merianae	-18.5933	-39.7322	2022-06-27	10.15468/dl.ufe7v6
	GBIF	Salvator merianae	-19.9356	-40.6003	2022-06-27	10.15468/dl.ufe7v6
	GBIF	Salvator merianae	-19.9356	-40.6003	2022-06-27	10.15468/dl.ufe7v6
	GBIF	Salvator merianae	-19.9356	-40.6003	2022-06-27	10.15468/dl.ufe7v6
	GBIF	Salvator merianae	-34.0333	-53.55	2022-06-27	10.15468/dl.ufe7v6
	GBIF	Salvator merianae	-26.02	-57.05	2022-06-27	10.15468/dl.ufe7v6
	GBIF	Salvator merianae	-31.3418	-64.2947	2022-06-27	10.15468/dl.ufe7v6
	GBIF	Salvator merianae	-33	-62.4371	2022-06-27	10.15468/dl.ufe7v6
	GBIF	Salvator merianae	-31.009	-64.2749	2022-06-27	10.15468/dl.ufe7v6
	GBIF	Salvator merianae	-31.3418	-64.2947	2022-06-27	10.15468/dl.ufe7v6
	GBIF	Salvator merianae	-31.3418	-64.2947	2022-06-27	10.15468/dl.ufe7v6
	GBIF	Salvator merianae	-31.2746	-64.3068	2022-06-27	10.15468/dl.ufe7v6
	GBIF	Salvator merianae	-31.3418	-64.2947	2022-06-27	10.15468/dl.ufe7v6
	GBIF	Salvator merianae	-31.935	-63.6571	2022-06-27	10.15468/dl.ufe7v6
	GBIF	Salvator merianae	-24.1	-58.35	2022-06-27	10.15468/dl.ufe7v6
	GBIF	Salvator merianae	-3.1925	-65.9508	2022-06-27	10.15468/dl.ufe7v6
	GBIF	Salvator merianae	-25.1333	-55.5167	2022-06-27	10.15468/dl.ufe7v6
	GBIF	Salvator merianae	-23.6442	-57.1272	2022-06-27	10.15468/dl.ufe7v6
	GBIF	Salvator merianae	-23.6442	-57.1272	2022-06-27	10.15468/dl.ufe7v6
	GBIF	Salvator merianae	-23.6442	-57.1272	2022-06-27	10.15468/dl.ufe7v6
	GBIF	Salvator merianae	-23.6442	-57.1272	2022-06-27	10.15468/dl.ufe7v6
	GBIF	Salvator merianae	-23.6442	-57.1272	2022-06-27	10.15468/dl.ufe7v6
	GBIF	Salvator merianae	-23.6442	-57.1272	2022-06-27	10.15468/dl.ufe7v6
	GBIF	Salvator merianae	-23.6442	-57.1272	2022-06-27	10.15468/dl.ufe7v6
	GBIF	Salvator merianae	-23.6442	-57.1272	2022-06-27	10.15468/dl.ufe7v6
	GBIF	Salvator merianae	-23.6442	-57.1272	2022-06-27	10.15468/dl.ufe7v6
	GBIF	Salvator merianae	-23.6442	-57.1272	2022-06-27	10.15468/dl.ufe7v6
	GBIF	Salvator merianae	-23.6442	-57.1272	2022-06-27	10.15468/dl.ufe7v6
	GBIF	Salvator merianae	-23.6442	-57.1272	2022-06-27	10.15468/dl.ufe7v6
	GBIF	Salvator merianae	-23.6442	-57.1272	2022-06-27	10.15468/dl.ufe7v6
	GBIF	Salvator merianae	-23.6442	-57.1272	2022-06-27	10.15468/dl.ufe7v6
	GBIF	Salvator merianae	-26.0972	-65.4419	2022-06-27	10.15468/dl.ufe7v6
	GBIF	Salvator merianae	-26.0972	-65.4419	2022-06-27	10.15468/dl.ufe7v6
	GBIF	Salvator merianae	-26.1814	-58.9442	2022-06-27	10.15468/dl.ufe7v6
	GBIF	Salvator merianae	-27.7102	-57.1873	2022-06-27	10.15468/dl.ufe7v6
	speciesLink	Salvator merianae	-2.90472	-41.7767
	speciesLink	Salvator merianae	-12.5306	-38.2992
	speciesLink	Salvator merianae	-19.8261	-43.3622
	speciesLink	Salvator merianae	-16.0078	-51.3967
	speciesLink	Salvator merianae	-19.9778	-42.1397
	speciesLink	Salvator merianae	-19.7122	-42.7322
	speciesLink	Salvator merianae	-19.8261	-43.3622
	speciesLink	Salvator merianae	-19.0583	-42.9292
	speciesLink	Salvator merianae	-18.6047	-43.3794
	speciesLink	Salvator merianae	-12.5306	-38.2992
	speciesLink	Salvator merianae	-12.9714	-38.5108
	speciesLink	Salvator merianae	-12.9603	-38.6086
	speciesLink	Salvator merianae	-12.9603	-38.6086
	speciesLink	Salvator merianae	-12.9603	-38.6086
	speciesLink	Salvator merianae	-12.9603	-38.6086
	speciesLink	Salvator merianae	-12.9603	-38.6086
	speciesLink	Salvator merianae	-12.9603	-38.6086
	speciesLink	Salvator merianae	-21.9175	-43.5192
	speciesLink	Salvator merianae	-12.5306	-38.2992
	speciesLink	Salvator merianae	-12.9603	-38.6086
	speciesLink	Salvator merianae	-21.0664	-44.2914
	speciesLink	Salvator merianae	-1.45583	-48.5044
	speciesLink	Salvator merianae	-19.0092	-57.6533
	speciesLink	Salvator merianae	-19.0092	-57.6533
	speciesLink	Salvator merianae	-19.0092	-57.6533
	speciesLink	Salvator merianae	-19.57	-57.1816
	speciesLink	Salvator merianae	-21.4658	-54.3839
	speciesLink	Salvator merianae	-20.4711	-55.7872
	speciesLink	Salvator merianae	-21.5106	-55.6352
	speciesLink	Salvator merianae	-19.1393	-57.6242
	speciesLink	Salvator merianae	-20.387	-51.4117
	speciesLink	Salvator merianae	-20.4711	-55.7872
	speciesLink	Salvator merianae	-29.1647	-51.8678
	speciesLink	Salvator merianae	-26.7735	-48.6637
	speciesLink	Salvator merianae	-25.6949	-51.6541
	speciesLink	Salvator merianae	-27.3147	-48.5592
	speciesLink	Salvator merianae	-27.3147	-48.5592
	speciesLink	Salvator merianae	-26.2381	-51.0783
	speciesLink	Salvator merianae	-26.2381	-51.0783
	speciesLink	Salvator merianae	-28.1825	-55.2672
	speciesLink	Salvator merianae	-30.0811	-51.0233
	speciesLink	Salvator merianae	-30.0811	-51.0233
	speciesLink	Salvator merianae	-28.1072	-52.1442
	speciesLink	Salvator merianae	-27.6027	-51.518
	speciesLink	Salvator merianae	-30.7042	-52.1075
	speciesLink	Salvator merianae	-29.905	-51.7603
	speciesLink	Salvator merianae	-30.107	-51.6757
	speciesLink	Salvator merianae	-30.851	-51.8245
	speciesLink	Salvator merianae	-30.2686	-51.0018
	speciesLink	Salvator merianae	-30.3003	-51.3048
	speciesLink	Salvator merianae	-30.3694	-51.9151
	speciesLink	Salvator merianae	-29.7323	-50.0232
	speciesLink	Salvator merianae	-30.2601	-50.5061
	speciesLink	Salvator merianae	-28.8238	-51.5854
	speciesLink	Salvator merianae	-27.6381	-51.5385
	speciesLink	Salvator merianae	-27.0499	-48.5942
	speciesLink	Salvator merianae	-25.5433	-53.4967
	speciesLink	Salvator merianae	-26.7735	-48.6637
	speciesLink	Salvator merianae	-26.2381	-51.0783
	speciesLink	Salvator merianae	-25.6949	-51.6541
	speciesLink	Salvator merianae	-30.851	-51.8245
	speciesLink	Salvator merianae	-29.3691	-50.8834
	speciesLink	Salvator merianae	-27.6187	-51.5309
	speciesLink	Salvator merianae	-25.6949	-51.6541
	speciesLink	Salvator merianae	-30.0606	-51.1742
	speciesLink	Salvator merianae	-30.0907	-51.1988
	speciesLink	Salvator merianae	-30.107	-51.6757
	speciesLink	Salvator merianae	-29.3819	-50.8088
	speciesLink	Salvator merianae	-30.1232	-51.1911
	speciesLink	Salvator merianae	-30.1156	-51.1773
	speciesLink	Salvator merianae	-30.1154	-51.2132
	speciesLink	Salvator merianae	-30.1337	-51.2309
	speciesLink	Salvator merianae	-30.3671	-50.2808
	speciesLink	Salvator merianae	-26.2381	-51.0783
	speciesLink	Salvator merianae	-30.0811	-51.0233
	speciesLink	Salvator merianae	-25.6949	-51.6541
	speciesLink	Salvator merianae	-27.6027	-51.518
	speciesLink	Salvator merianae	-30.0763	-51.184
	speciesLink	Salvator merianae	-30.2601	-50.5061
	speciesLink	Salvator merianae	-30.1591	-51.22
	speciesLink	Salvator merianae	-30.0709	-51.1216
	speciesLink	Salvator merianae	-30.1503	-51.2177
	speciesLink	Salvator merianae	-19.9356	-40.6003
	speciesLink	Salvator merianae	-19.8692	-40.0808
	speciesLink	Salvator merianae	-19.9411	-40.5458
	speciesLink	Salvator merianae	-19.9356	-40.6003
	speciesLink	Salvator merianae	-19.9356	-40.6003
	speciesLink	Salvator merianae	-20.3194	-40.3378
	speciesLink	Salvator merianae	-20.8058	-40.6456
	speciesLink	Salvator merianae	-19.9356	-40.6003
	speciesLink	Salvator merianae	-20.7969	-40.5933
	speciesLink	Salvator merianae	-19.9356	-40.6003
	speciesLink	Salvator merianae	-19.9356	-40.6003
	speciesLink	Salvator merianae	-20.3194	-40.3378
	speciesLink	Salvator merianae	-19.9061	-40.5625
	speciesLink	Salvator merianae	-18.5933	-39.7322
	speciesLink	Salvator merianae	-20.2811	-40.5219
	speciesLink	Salvator merianae	-20.4128	-40.6831
	speciesLink	Salvator merianae	-19.9356	-40.6003
	speciesLink	Salvator merianae	-20.1286	-40.3078
	speciesLink	Salvator merianae	-3.73222	-40.9917
	speciesLink	Salvator merianae	-22.9	-47.06
	speciesLink	Salvator merianae	-20.4833	-47.85
	speciesLink	Salvator merianae	-22.9	-47.06
	speciesLink	Salvator merianae	-22.9	-47.06
	speciesLink	Salvator merianae	-21.6153	-48.4842
	Sibbr	Salvator merianae	-26.7735	-48.6637
	Sibbr	Salvator merianae	-30.851	-51.8245
	Sibbr	Salvator merianae	-30.851	-51.8245
	Sibbr	Salvator merianae	-27.0499	-48.5942
	Sibbr	Salvator merianae	-25.6949	-51.6541
	Sibbr	Salvator merianae	-20.7969	-40.5933
	Sibbr	Salvator merianae	-25.6949	-51.6541
	Sibbr	Salvator merianae	-25.6949	-51.6541
	Sibbr	Salvator merianae	-19.8692	-40.0808
	Sibbr	Salvator merianae	-25.6949	-51.6541
	Sibbr	Salvator merianae	-19.57	-57.1816
	Sibbr	Salvator merianae	-19.9356	-40.6003
	Sibbr	Salvator merianae	-30.1337	-51.2309
	Sibbr	Salvator merianae	-19.9411	-40.5458
	Sibbr	Salvator merianae	-30.3694	-51.9151
	Sibbr	Salvator merianae	-30.1154	-51.2132
	Sibbr	Salvator merianae	-29.3691	-50.8834
	Sibbr	Salvator merianae	-30.3671	-50.2808
	Sibbr	Salvator merianae	-30.0763	-51.184
	Sibbr	Salvator merianae	-30.0709	-51.1216
	Sibbr	Salvator merianae	-19.9061	-40.5625
	Sibbr	Salvator merianae	-30.107	-51.6757
	Sibbr	Salvator merianae	-30.0606	-51.1742
	Sibbr	Salvator merianae	-29.3819	-50.8088
	Sibbr	Salvator merianae	-30.1156	-51.1773
	Sibbr	Salvator merianae	-25.5433	-53.4967
	Sibbr	Salvator merianae	-30.2601	-50.5061
	Sibbr	Salvator merianae	-20.2811	-40.5219
	Sibbr	Salvator merianae	-29.7323	-50.0232
	Sibbr	Salvator merianae	-21.6153	-48.4842
	Sibbr	Salvator merianae	-20.387	-51.4117
	Sibbr	Salvator merianae	-26.7735	-48.6637
	Sibbr	Salvator merianae	-27.6027	-51.518
	Sibbr	Salvator merianae	-3.1925	-65.9508
	Sibbr	Salvator merianae	-27.6027	-51.518
	Sibbr	Salvator merianae	-29.905	-51.7603
	Sibbr	Salvator merianae	-30.3003	-51.3048
	Sibbr	Salvator merianae	-30.1232	-51.1911
	Sibbr	Salvator merianae	-30.107	-51.6757
	Sibbr	Salvator merianae	-19.9356	-40.6003
	Sibbr	Salvator merianae	-27.6187	-51.5309
	Sibbr	Salvator merianae	-19.1393	-57.6242
	Sibbr	Salvator merianae	-21.5106	-55.6352
	Sibbr	Salvator merianae	-20.4833	-47.85
	Sibbr	Salvator merianae	-27.6381	-51.5385
	Ribeiro-Júnior & Amaral. 2016	Salvator merianae	-10.65	-50.6
	Ribeiro-Júnior & Amaral. 2016	Salvator merianae	-15.43	-53.17
	Ribeiro-Júnior & Amaral. 2016	Salvator merianae	-10.65	-50.6
	Ribeiro-Júnior & Amaral. 2016	Salvator merianae	-16.63	-57.82
	Ribeiro-Júnior & Amaral. 2016	Salvator merianae	-15.64	-57.2
	Ribeiro-Júnior & Amaral. 2016	Salvator merianae	-14.87	-55.8
	Ribeiro-Júnior & Amaral. 2016	Salvator merianae	-6.02	-50.3
	Ribeiro-Júnior & Amaral. 2016	Salvator merianae	-6.05	-50.15
	Ribeiro-Júnior & Amaral. 2016	Salvator merianae	-6.08	-50.23
	Ribeiro-Júnior & Amaral. 2016	Salvator merianae	-7.76	-47.82
	Ribeiro-Júnior & Amaral. 2016	Salvator merianae	-11.57	-50.67
	Ribeiro-Júnior & Amaral. 2016	Salvator merianae	-9.75	-48.4
	Ribeiro-Júnior & Amaral. 2016	Salvator merianae	-14.35	-64.96
	MPEG	Salvator merianae	-6.02028	-50.295
	MPEG	Salvator merianae	-6.03333	-50.2839
	MPEG	Salvator merianae	-6.03333	-50.2839
	MPEG	Salvator merianae	-6.03333	-50.2839
	MPEG	Salvator merianae	-6.04628	-50.2811
	MPEG	Salvator merianae	-6.02028	-50.295
	MPEG	Salvator merianae	-6.02028	-50.295
	MPEG	Salvator merianae	-6.02028	-50.295
	MPEG	Salvator merianae	-6.02028	-50.295
	MPEG	Salvator merianae	-6.07565	-50.1273
	MPEG	Salvator merianae	-6.43458	-50.3176
	Sibbr	Chironius flavolineatus	-17.9889	-48.5325
	Sibbr	Chironius flavolineatus	-17.9889	-48.5325
	Sibbr	Chironius flavolineatus	-20.5033	-54.5269
	Sibbr	Chironius flavolineatus	-17.9889	-48.5325
	Sibbr	Chironius flavolineatus	-15.1071	-55.5396
	Sibbr	Chironius flavolineatus	-9.6808	-54.9605
	Sibbr	Chironius flavolineatus	-14.8717	-55.7856
	Sibbr	Chironius flavolineatus	-14.8717	-55.7856
	Sibbr	Chironius flavolineatus	-14.8717	-55.7856
	Sibbr	Chironius flavolineatus	-14.8717	-55.7856
	Sibbr	Chironius flavolineatus	-14.8717	-55.7856
	Sibbr	Chironius flavolineatus	-14.8717	-55.7856
	Sibbr	Chironius flavolineatus	-15.2558	-58.4572
	Sibbr	Chironius flavolineatus	-15.48	-55.8894
	Sibbr	Chironius flavolineatus	-20.9828	-51.7892
	Sibbr	Chironius flavolineatus	-15.6613	-57.2194
	Sibbr	Chironius flavolineatus	-21.2003	-50.43
	Sibbr	Chironius flavolineatus	-16.5165	-57.8369
	Sibbr	Chironius flavolineatus	-7.86271	-63.859
	Sibbr	Chironius flavolineatus	-15.48	-55.8894
	Sibbr	Chironius flavolineatus	-12.672	-38.5475
	Sibbr	Chironius flavolineatus	-13.5309	-48.221
	Sibbr	Chironius flavolineatus	-13.5309	-48.221
	Sibbr	Chironius flavolineatus	-13.5309	-48.221
	Sibbr	Chironius flavolineatus	-13.5309	-48.221
	Sibbr	Chironius flavolineatus	-13.5309	-48.221
	Sibbr	Chironius flavolineatus	-10.2974	-48.2945
	Sibbr	Chironius flavolineatus	-13.5309	-48.221
	Sibbr	Chironius flavolineatus	-13.5309	-48.221
	Sibbr	Chironius flavolineatus	-16.5165	-57.8369
	Sibbr	Chironius flavolineatus	-13.5309	-48.221
	Sibbr	Chironius flavolineatus	-13.5309	-48.221
	Sibbr	Chironius flavolineatus	-19.1692	-43.7142
	Sibbr	Chironius flavolineatus	-13.5309	-48.221
	Sibbr	Chironius flavolineatus	-10.2974	-48.2945
	Sibbr	Chironius flavolineatus	-21.72	-48.0997
	Sibbr	Chironius flavolineatus	-13.5309	-48.221
	Sibbr	Chironius flavolineatus	-15.4855	-57.0977
	Sibbr	Chironius flavolineatus	-13.5309	-48.221
	Sibbr	Chironius flavolineatus	-13.5309	-48.221
	Sibbr	Chironius flavolineatus	-13.5309	-48.221
	Sibbr	Chironius flavolineatus	-13.5309	-48.221
	Sibbr	Chironius flavolineatus	-20.26	-46.41
	Sibbr	Chironius flavolineatus	-13.5309	-48.221
	Sibbr	Chironius flavolineatus	-13.5309	-48.221
	Sibbr	Chironius flavolineatus	-13.5309	-48.221
	Sibbr	Chironius flavolineatus	-24.22	-48.7597
	Sibbr	Chironius flavolineatus	-13.5309	-48.221
	Sibbr	Chironius flavolineatus	-20.4128	-40.6831
	Sibbr	Chironius flavolineatus	-13.5309	-48.221
	Sibbr	Chironius flavolineatus	-13.5309	-48.221
	GBIF	Chironius flavolineatus	-20.5211	-55.2946	2022-07-21	10.15468/dl.w8pfrn
	GBIF	Chironius flavolineatus	-19.8186	-54.8514	2022-07-21	10.15468/dl.w8pfrn
	GBIF	Chironius flavolineatus	-18.9731	-56.6386	2022-07-21	10.15468/dl.w8pfrn
	GBIF	Chironius flavolineatus	-18.98	-56.6222	2022-07-21	10.15468/dl.w8pfrn
	GBIF	Chironius flavolineatus	-18.9881	-56.6191	2022-07-21	10.15468/dl.w8pfrn
	GBIF	Chironius flavolineatus	-19.5763	-56.265	2022-07-21	10.15468/dl.w8pfrn
	GBIF	Chironius flavolineatus	-19.5515	-56.2188	2022-07-21	10.15468/dl.w8pfrn
	GBIF	Chironius flavolineatus	-19.2359	-52.908	2022-07-21	10.15468/dl.w8pfrn
	GBIF	Chironius flavolineatus	-19.199	-52.9291	2022-07-21	10.15468/dl.w8pfrn
	GBIF	Chironius flavolineatus	-19.199	-52.9291	2022-07-21	10.15468/dl.w8pfrn
	GBIF	Chironius flavolineatus	-19.5751	-56.2462	2022-07-21	10.15468/dl.w8pfrn
	GBIF	Chironius flavolineatus	-19.2356	-52.9084	2022-07-21	10.15468/dl.w8pfrn
	GBIF	Chironius flavolineatus	-19.2356	-52.9084	2022-07-21	10.15468/dl.w8pfrn
	GBIF	Chironius flavolineatus	-24.22	-48.7597	2022-07-21	10.15468/dl.w8pfrn
	GBIF	Chironius flavolineatus	-21.2003	-50.43	2022-07-21	10.15468/dl.w8pfrn
	GBIF	Chironius flavolineatus	-20.9828	-51.7892	2022-07-21	10.15468/dl.w8pfrn
	GBIF	Chironius flavolineatus	-21.72	-48.0997	2022-07-21	10.15468/dl.w8pfrn
	GBIF	Chironius flavolineatus	-7.86271	-63.859	2022-07-21	10.15468/dl.w8pfrn
	GBIF	Chironius flavolineatus	-12.8312	-46.7811	2022-07-21	10.15468/dl.w8pfrn
	GBIF	Chironius flavolineatus	-13.5308	-48.221	2022-07-21	10.15468/dl.w8pfrn
	GBIF	Chironius flavolineatus	-13.5308	-48.221	2022-07-21	10.15468/dl.w8pfrn
	GBIF	Chironius flavolineatus	-13.5308	-48.221	2022-07-21	10.15468/dl.w8pfrn
	GBIF	Chironius flavolineatus	-13.5308	-48.221	2022-07-21	10.15468/dl.w8pfrn
	GBIF	Chironius flavolineatus	-13.5308	-48.221	2022-07-21	10.15468/dl.w8pfrn
	GBIF	Chironius flavolineatus	-13.5308	-48.221	2022-07-21	10.15468/dl.w8pfrn
	GBIF	Chironius flavolineatus	-13.5308	-48.221	2022-07-21	10.15468/dl.w8pfrn
	GBIF	Chironius flavolineatus	-13.5308	-48.221	2022-07-21	10.15468/dl.w8pfrn
	GBIF	Chironius flavolineatus	-13.5308	-48.221	2022-07-21	10.15468/dl.w8pfrn
	GBIF	Chironius flavolineatus	-13.5308	-48.221	2022-07-21	10.15468/dl.w8pfrn
	GBIF	Chironius flavolineatus	-13.5308	-48.221	2022-07-21	10.15468/dl.w8pfrn
	GBIF	Chironius flavolineatus	-17.9889	-48.5325	2022-07-21	10.15468/dl.w8pfrn
	GBIF	Chironius flavolineatus	-13.5308	-48.221	2022-07-21	10.15468/dl.w8pfrn
	GBIF	Chironius flavolineatus	-17.9889	-48.5325	2022-07-21	10.15468/dl.w8pfrn
	GBIF	Chironius flavolineatus	-13.5308	-48.221	2022-07-21	10.15468/dl.w8pfrn
	GBIF	Chironius flavolineatus	-13.5308	-48.221	2022-07-21	10.15468/dl.w8pfrn
	GBIF	Chironius flavolineatus	-13.5308	-48.221	2022-07-21	10.15468/dl.w8pfrn
	GBIF	Chironius flavolineatus	-17.9889	-48.5325	2022-07-21	10.15468/dl.w8pfrn
	GBIF	Chironius flavolineatus	-13.5308	-48.221	2022-07-21	10.15468/dl.w8pfrn
	GBIF	Chironius flavolineatus	-13.5308	-48.221	2022-07-21	10.15468/dl.w8pfrn
	GBIF	Chironius flavolineatus	-13.5308	-48.221	2022-07-21	10.15468/dl.w8pfrn
	GBIF	Chironius flavolineatus	-13.5308	-48.221	2022-07-21	10.15468/dl.w8pfrn
	GBIF	Chironius flavolineatus	-13.5308	-48.221	2022-07-21	10.15468/dl.w8pfrn
	GBIF	Chironius flavolineatus	-13.5308	-48.221	2022-07-21	10.15468/dl.w8pfrn
	GBIF	Chironius flavolineatus	-10.2974	-48.2945	2022-07-21	10.15468/dl.w8pfrn
	GBIF	Chironius flavolineatus	-10.2974	-48.2945	2022-07-21	10.15468/dl.w8pfrn
	GBIF	Chironius flavolineatus	-20.5033	-54.5269	2022-07-21	10.15468/dl.w8pfrn
	GBIF	Chironius flavolineatus	-20.0406	-40.7461	2022-07-21	10.15468/dl.w8pfrn
	GBIF	Chironius flavolineatus	-20.0406	-40.7461	2022-07-21	10.15468/dl.w8pfrn
	GBIF	Chironius flavolineatus	-20.0406	-40.7461	2022-07-21	10.15468/dl.w8pfrn
	GBIF	Chironius flavolineatus	-20.4128	-40.6831	2022-07-21	10.15468/dl.w8pfrn
	GBIF	Chironius flavolineatus	-23.4833	-47.45	2022-07-21	10.15468/dl.w8pfrn
	GBIF	Chironius flavolineatus	-22.6333	-56.0583	2022-07-21	10.15468/dl.w8pfrn
	speciesLink	Chironius flavolineatus	-20.0406	-40.7461
	speciesLink	Chironius flavolineatus	-20.0406	-40.7461
	speciesLink	Chironius flavolineatus	-9.4075	-38.2222
	speciesLink	Chironius flavolineatus	-15.48	-55.8894
	speciesLink	Chironius flavolineatus	-15.1071	-55.5396
	speciesLink	Chironius flavolineatus	-16.5165	-57.8369
	speciesLink	Chironius flavolineatus	-15.48	-55.8894
	speciesLink	Chironius flavolineatus	-15.48	-55.8894
	speciesLink	Chironius flavolineatus	-15.48	-55.8894
	speciesLink	Chironius flavolineatus	-14.8717	-55.7856
	speciesLink	Chironius flavolineatus	-24.22	-48.7597
	speciesLink	Chironius flavolineatus	-20.0406	-40.7461
	speciesLink	Chironius flavolineatus	-20.4128	-40.6831
	speciesLink	Chironius flavolineatus	-14.8717	-55.7856
	speciesLink	Chironius flavolineatus	-15.48	-55.8894
	speciesLink	Chironius flavolineatus	-14.8717	-55.7856
	speciesLink	Chironius flavolineatus	-14.8717	-55.7856
	speciesLink	Chironius flavolineatus	-18.731	-56.7233
	speciesLink	Chironius flavolineatus	-15.48	-55.8894
	speciesLink	Chironius flavolineatus	-15.3173	-58.8619
	speciesLink	Chironius flavolineatus	-15.2558	-58.4572
	speciesLink	Chironius flavolineatus	-12.4251	-57.995
	speciesLink	Chironius flavolineatus	-14.8717	-55.7856
	speciesLink	Chironius flavolineatus	-14.8717	-55.7856
	speciesLink	Chironius flavolineatus	-23.4833	-47.45
	speciesLink	Chironius flavolineatus	-22.6333	-56.0583
	speciesLink	Chironius flavolineatus	-21.2003	-50.43
	speciesLink	Chironius flavolineatus	-21.72	-48.0997
	speciesLink	Chironius flavolineatus	-20.5033	-54.5269
	speciesLink	Chironius flavolineatus	-10.2974	-48.2945
	speciesLink	Chironius flavolineatus	-10.2974	-48.2945
	MPEG	Chironius flavolineatus	-5.35083	-49.1167
	GBIF	Colobosaura modesta	-16.8822	-47.8941	2022-07-25	10.15468/dl.ckbfd9
	GBIF	Colobosaura modesta	-7.22761	-44.6234	2022-07-25	10.15468/dl.ckbfd9
	GBIF	Colobosaura modesta	-16.0708	-57.6789	2022-07-25	10.15468/dl.ckbfd9
	GBIF	Colobosaura modesta	-16.0708	-57.6789	2022-07-25	10.15468/dl.ckbfd9
	GBIF	Colobosaura modesta	-16.0708	-57.6789	2022-07-25	10.15468/dl.ckbfd9
	GBIF	Colobosaura modesta	-22.2903	-49.5497	2022-07-25	10.15468/dl.ckbfd9
	GBIF	Colobosaura modesta	-20.9828	-51.7892	2022-07-25	10.15468/dl.ckbfd9
	GBIF	Colobosaura modesta	-20.9828	-51.7892	2022-07-25	10.15468/dl.ckbfd9
	GBIF	Colobosaura modesta	-20.9828	-51.7892	2022-07-25	10.15468/dl.ckbfd9
	GBIF	Colobosaura modesta	-20.9828	-51.7892	2022-07-25	10.15468/dl.ckbfd9
	GBIF	Colobosaura modesta	-9.41146	-49.9869	2022-07-25	10.15468/dl.ckbfd9
	GBIF	Colobosaura modesta	-9.41146	-49.9869	2022-07-25	10.15468/dl.ckbfd9
	GBIF	Colobosaura modesta	-9.40704	-49.9726	2022-07-25	10.15468/dl.ckbfd9
	GBIF	Colobosaura modesta	-10.3028	-48.1438	2022-07-25	10.15468/dl.ckbfd9
	GBIF	Colobosaura modesta	-4.34333	-46.6444	2022-07-25	10.15468/dl.ckbfd9
	GBIF	Colobosaura modesta	-4.34333	-46.6444	2022-07-25	10.15468/dl.ckbfd9
	GBIF	Colobosaura modesta	-15.3716	-53.3693	2022-07-25	10.15468/dl.ckbfd9
	GBIF	Colobosaura modesta	-15.3716	-53.3693	2022-07-25	10.15468/dl.ckbfd9
	GBIF	Colobosaura modesta	-13.5308	-48.221	2022-07-25	10.15468/dl.ckbfd9
	GBIF	Colobosaura modesta	-13.5308	-48.221	2022-07-25	10.15468/dl.ckbfd9
	GBIF	Colobosaura modesta	-13.5308	-48.221	2022-07-25	10.15468/dl.ckbfd9
	GBIF	Colobosaura modesta	-13.5308	-48.221	2022-07-25	10.15468/dl.ckbfd9
	GBIF	Colobosaura modesta	-13.5308	-48.221	2022-07-25	10.15468/dl.ckbfd9
	GBIF	Colobosaura modesta	-13.5308	-48.221	2022-07-25	10.15468/dl.ckbfd9
	GBIF	Colobosaura modesta	-13.5308	-48.221	2022-07-25	10.15468/dl.ckbfd9
	GBIF	Colobosaura modesta	-13.5308	-48.221	2022-07-25	10.15468/dl.ckbfd9
	GBIF	Colobosaura modesta	-13.5308	-48.221	2022-07-25	10.15468/dl.ckbfd9
	GBIF	Colobosaura modesta	-13.5308	-48.221	2022-07-25	10.15468/dl.ckbfd9
	GBIF	Colobosaura modesta	-13.5308	-48.221	2022-07-25	10.15468/dl.ckbfd9
	GBIF	Colobosaura modesta	-13.5308	-48.221	2022-07-25	10.15468/dl.ckbfd9
	GBIF	Colobosaura modesta	-13.5308	-48.221	2022-07-25	10.15468/dl.ckbfd9
	GBIF	Colobosaura modesta	-13.5308	-48.221	2022-07-25	10.15468/dl.ckbfd9
	GBIF	Colobosaura modesta	-13.5308	-48.221	2022-07-25	10.15468/dl.ckbfd9
	GBIF	Colobosaura modesta	-13.5308	-48.221	2022-07-25	10.15468/dl.ckbfd9
	GBIF	Colobosaura modesta	-13.5308	-48.221	2022-07-25	10.15468/dl.ckbfd9
	GBIF	Colobosaura modesta	-13.5308	-48.221	2022-07-25	10.15468/dl.ckbfd9
	GBIF	Colobosaura modesta	-13.5308	-48.221	2022-07-25	10.15468/dl.ckbfd9
	GBIF	Colobosaura modesta	-13.5308	-48.221	2022-07-25	10.15468/dl.ckbfd9
	GBIF	Colobosaura modesta	-7.10473	-48.1898	2022-07-25	10.15468/dl.ckbfd9
	GBIF	Colobosaura modesta	-7.10473	-48.1898	2022-07-25	10.15468/dl.ckbfd9
	GBIF	Colobosaura modesta	-4.38508	-43.8508	2022-07-25	10.15468/dl.ckbfd9
	GBIF	Colobosaura modesta	-9.40472	-49.9831	2022-07-25	10.15468/dl.ckbfd9
	GBIF	Colobosaura modesta	-7.10473	-48.1898	2022-07-25	10.15468/dl.ckbfd9
	GBIF	Colobosaura modesta	-7.10473	-48.1898	2022-07-25	10.15468/dl.ckbfd9
	GBIF	Colobosaura modesta	-20.9935	-51.7074	2022-07-25	10.15468/dl.ckbfd9
	GBIF	Colobosaura modesta	-22.6333	-56.0583	2022-07-25	10.15468/dl.ckbfd9
	GBIF	Colobosaura modesta	-22.6333	-56.0583	2022-07-25	10.15468/dl.ckbfd9
	GBIF	Colobosaura modesta	-22.6333	-56.0583	2022-07-25	10.15468/dl.ckbfd9
	GBIF	Colobosaura modesta	-9.30381	-49.9597	2022-07-25	10.15468/dl.ckbfd9
	GBIF	Colobosaura modesta	-9.30381	-49.9597	2022-07-25	10.15468/dl.ckbfd9
	GBIF	Colobosaura modesta	-9.30381	-49.9597	2022-07-25	10.15468/dl.ckbfd9
	GBIF	Colobosaura modesta	-9.34239	-49.9727	2022-07-25	10.15468/dl.ckbfd9
	GBIF	Colobosaura modesta	-9.30381	-49.9597	2022-07-25	10.15468/dl.ckbfd9
	GBIF	Colobosaura modesta	-9.30381	-49.9597	2022-07-25	10.15468/dl.ckbfd9
	GBIF	Colobosaura modesta	-9.30381	-49.9597	2022-07-25	10.15468/dl.ckbfd9
	GBIF	Colobosaura modesta	-9.30381	-49.9597	2022-07-25	10.15468/dl.ckbfd9
	GBIF	Colobosaura modesta	-9.30381	-49.9597	2022-07-25	10.15468/dl.ckbfd9
	GBIF	Colobosaura modesta	-9.30381	-49.9597	2022-07-25	10.15468/dl.ckbfd9
	GBIF	Colobosaura modesta	-9.30381	-49.9597	2022-07-25	10.15468/dl.ckbfd9
	GBIF	Colobosaura modesta	-9.34239	-49.9727	2022-07-25	10.15468/dl.ckbfd9
	GBIF	Colobosaura modesta	-9.30381	-49.9597	2022-07-25	10.15468/dl.ckbfd9
	GBIF	Colobosaura modesta	-9.3045	-49.9576	2022-07-25	10.15468/dl.ckbfd9
	GBIF	Colobosaura modesta	-9.30381	-49.9597	2022-07-25	10.15468/dl.ckbfd9
	GBIF	Colobosaura modesta	-21.5833	-47.4167	2022-07-25	10.15468/dl.ckbfd9
	speciesLink	Colobosaura modesta	-20.9935	-51.7074
	speciesLink	Colobosaura modesta	-7.10473	-48.1898
	speciesLink	Colobosaura modesta	-7.10473	-48.1898
	speciesLink	Colobosaura modesta	-9.40472	-49.9831
	speciesLink	Colobosaura modesta	-9.22521	-56.9484
	speciesLink	Colobosaura modesta	-9.41146	-49.9869
	speciesLink	Colobosaura modesta	-9.40704	-49.9726
	speciesLink	Colobosaura modesta	-22.2903	-49.5497
	speciesLink	Colobosaura modesta	-16.0708	-57.6789
	speciesLink	Colobosaura modesta	-13.0753	-58.677
	speciesLink	Colobosaura modesta	-14.8717	-55.7856
	speciesLink	Colobosaura modesta	-13.0753	-58.677
	speciesLink	Colobosaura modesta	-18.731	-56.7233
	speciesLink	Colobosaura modesta	-14.8717	-55.7856
	speciesLink	Colobosaura modesta	-14.8717	-55.7856
	speciesLink	Colobosaura modesta	-14.8717	-55.7856
	speciesLink	Colobosaura modesta	-14.8717	-55.7856
	speciesLink	Colobosaura modesta	-14.8717	-55.7856
	speciesLink	Colobosaura modesta	-14.8717	-55.7856
	speciesLink	Colobosaura modesta	-14.8717	-55.7856
	speciesLink	Colobosaura modesta	-7.10473	-48.1898
	speciesLink	Colobosaura modesta	-7.10473	-48.1898
	speciesLink	Colobosaura modesta	-22.6333	-56.0583
	speciesLink	Colobosaura modesta	-16.5165	-57.8369
	speciesLink	Colobosaura modesta	-16.5165	-57.8369
	speciesLink	Colobosaura modesta	-18.731	-56.7233
	speciesLink	Colobosaura modesta	-14.8717	-55.7856
	speciesLink	Colobosaura modesta	-14.8717	-55.7856
	speciesLink	Colobosaura modesta	-14.8717	-55.7856
	speciesLink	Colobosaura modesta	-18.731	-56.7233
	speciesLink	Colobosaura modesta	-14.8717	-55.7856
	speciesLink	Colobosaura modesta	-18.731	-56.7233
	speciesLink	Colobosaura modesta	-14.8717	-55.7856
	speciesLink	Colobosaura modesta	-15.1875	-59.983
	speciesLink	Colobosaura modesta	-14.8717	-55.7856
	speciesLink	Colobosaura modesta	-14.8717	-55.7856
	speciesLink	Colobosaura modesta	-14.8717	-55.7856
	speciesLink	Colobosaura modesta	-14.8717	-55.7856
	speciesLink	Colobosaura modesta	-14.8717	-55.7856
	speciesLink	Colobosaura modesta	-14.8717	-55.7856
	speciesLink	Colobosaura modesta	-14.8717	-55.7856
	speciesLink	Colobosaura modesta	-14.8717	-55.7856
	speciesLink	Colobosaura modesta	-14.8717	-55.7856
	speciesLink	Colobosaura modesta	-15.1071	-55.5396
	speciesLink	Colobosaura modesta	-14.8717	-55.7856
	speciesLink	Colobosaura modesta	-14.8717	-55.7856
	speciesLink	Colobosaura modesta	-14.8717	-55.7856
	speciesLink	Colobosaura modesta	-16.4825	-55.4364
	speciesLink	Colobosaura modesta	-21.5833	-47.4167
	speciesLink	Colobosaura modesta	-22.6333	-56.0583
	speciesLink	Colobosaura modesta	-22.6333	-56.0583
	speciesLink	Colobosaura modesta	-15.48	-55.8894
	speciesLink	Colobosaura modesta	-18.731	-56.7233
	speciesLink	Colobosaura modesta	-14.8717	-55.7856
	speciesLink	Colobosaura modesta	-14.8717	-55.7856
	speciesLink	Colobosaura modesta	-14.8717	-55.7856
	speciesLink	Colobosaura modesta	-14.8717	-55.7856
	speciesLink	Colobosaura modesta	-14.8717	-55.7856
	speciesLink	Colobosaura modesta	-14.8717	-55.7856
	speciesLink	Colobosaura modesta	-14.8717	-55.7856
	speciesLink	Colobosaura modesta	-15.0433	-57.6918
	speciesLink	Colobosaura modesta	-14.8717	-55.7856
	speciesLink	Colobosaura modesta	-14.8717	-55.7856
	speciesLink	Colobosaura modesta	-14.8717	-55.7856
	speciesLink	Colobosaura modesta	-14.8717	-55.7856
	speciesLink	Colobosaura modesta	-16.0708	-57.6789
	speciesLink	Colobosaura modesta	-9.22521	-56.9484
	speciesLink	Colobosaura modesta	-9.41146	-49.9869
	Sibbr	Colobosaura modesta	-15.3716	-53.3693
	Sibbr	Colobosaura modesta	-13.5309	-48.221
	Sibbr	Colobosaura modesta	-13.5309	-48.221
	Sibbr	Colobosaura modesta	-13.5309	-48.221
	Sibbr	Colobosaura modesta	-13.5309	-48.221
	Sibbr	Colobosaura modesta	-13.5309	-48.221
	Sibbr	Colobosaura modesta	-14.8717	-55.7856
	Sibbr	Colobosaura modesta	-13.5309	-48.221
	Sibbr	Colobosaura modesta	-13.5309	-48.221
	Sibbr	Colobosaura modesta	-13.5309	-48.221
	Sibbr	Colobosaura modesta	-13.5309	-48.221
	Sibbr	Colobosaura modesta	-15.3716	-53.3693
	Sibbr	Colobosaura modesta	-14.8717	-55.7856
	Sibbr	Colobosaura modesta	-13.5309	-48.221
	Sibbr	Colobosaura modesta	-13.5309	-48.221
	Sibbr	Colobosaura modesta	-13.5309	-48.221
	Sibbr	Colobosaura modesta	-9.40472	-49.9831
	Sibbr	Colobosaura modesta	-13.5309	-48.221
	Sibbr	Colobosaura modesta	-13.5309	-48.221
	Sibbr	Colobosaura modesta	-13.5309	-48.221
	Sibbr	Colobosaura modesta	-13.5309	-48.221
	Sibbr	Colobosaura modesta	-13.5309	-48.221
	Sibbr	Colobosaura modesta	-13.5309	-48.221
	Sibbr	Colobosaura modesta	-13.5309	-48.221
	Sibbr	Colobosaura modesta	-13.5309	-48.221
	Sibbr	Colobosaura modesta	-16.0708	-57.6789
	Sibbr	Colobosaura modesta	-9.22521	-56.9484
	Sibbr	Colobosaura modesta	-22.2903	-49.5497
	Sibbr	Colobosaura modesta	-14.8717	-55.7856
	Sibbr	Colobosaura modesta	-14.8717	-55.7856
	Sibbr	Colobosaura modesta	-15.0433	-57.6918
	Sibbr	Colobosaura modesta	-14.8717	-55.7856
	Sibbr	Colobosaura modesta	-14.8717	-55.7856
	Sibbr	Colobosaura modesta	-14.8717	-55.7856
	Sibbr	Colobosaura modesta	-14.8717	-55.7856
	Sibbr	Colobosaura modesta	-14.8717	-55.7856
	Sibbr	Colobosaura modesta	-7.10473	-48.1898
	Sibbr	Colobosaura modesta	-14.8717	-55.7856
	Sibbr	Colobosaura modesta	-20.9935	-51.7074
	Sibbr	Colobosaura modesta	-14.8717	-55.7856
	Sibbr	Colobosaura modesta	-14.8717	-55.7856
	Sibbr	Colobosaura modesta	-7.10473	-48.1898
	Sibbr	Colobosaura modesta	-20.9828	-51.7892
	Sibbr	Colobosaura modesta	-7.10473	-48.1898
	Sibbr	Colobosaura modesta	-7.10473	-48.1898
	Sibbr	Colobosaura modesta	-14.8717	-55.7856
	Sibbr	Colobosaura modesta	-14.8717	-55.7856
	Sibbr	Colobosaura modesta	-21.7667	-48.5667
	Sibbr	Colobosaura modesta	-14.8717	-55.7856
	Sibbr	Colobosaura modesta	-14.8717	-55.7856
	Sibbr	Colobosaura modesta	-14.8717	-55.7856
	Sibbr	Colobosaura modesta	-14.8717	-55.7856
	Sibbr	Colobosaura modesta	-14.8717	-55.7856
	Sibbr	Colobosaura modesta	-20.9828	-51.7892
	Sibbr	Colobosaura modesta	-14.8717	-55.7856
	Sibbr	Colobosaura modesta	-14.8717	-55.7856
	Sibbr	Colobosaura modesta	-20.9828	-51.7892
	Sibbr	Colobosaura modesta	-14.8717	-55.7856
	Sibbr	Colobosaura modesta	-9.4137	-57.0842
	Sibbr	Colobosaura modesta	-14.8717	-55.7856
	Sibbr	Colobosaura modesta	-14.8717	-55.7856
	Sibbr	Colobosaura modesta	-14.8717	-55.7856
	Sibbr	Colobosaura modesta	-20.9828	-51.7892
	Sibbr	Colobosaura modesta	-16.0708	-57.6789
	Sibbr	Colobosaura modesta	-9.22521	-56.9484
	Sibbr	Colobosaura modesta	-14.8717	-55.7856
	Sibbr	Colobosaura modesta	-14.8717	-55.7856
	Sibbr	Colobosaura modesta	-15.1071	-55.5396
	Sibbr	Colobosaura modesta	-14.8717	-55.7856
	Sibbr	Colobosaura modesta	-16.5165	-57.8369
	Sibbr	Colobosaura modesta	-14.8717	-55.7856
	Sibbr	Colobosaura modesta	-14.8717	-55.7856
	Sibbr	Colobosaura modesta	-15.48	-55.8894
	Sibbr	Colobosaura modesta	-14.8717	-55.7856
	Sibbr	Colobosaura modesta	-4.38508	-43.8508
	Sibbr	Colobosaura modesta	-14.8717	-55.7856
	Sibbr	Colobosaura modesta	-16.0708	-57.6789
	Sibbr	Colobosaura modesta	-14.8717	-55.7856
	Sibbr	Colobosaura modesta	-14.8717	-55.7856
	Sibbr	Colobosaura modesta	-14.8717	-55.7856
	Sibbr	Colobosaura modesta	-14.8717	-55.7856
	Sibbr	Colobosaura modesta	-16.5165	-57.8369
	Sibbr	Colobosaura modesta	-16.4825	-55.4364
	Ribeiro-Júnior & Amaral. 2016	Colobosaura modesta	-7.48	-45.91
	Ribeiro-Júnior & Amaral. 2016	Colobosaura modesta	-10.65	-50.6
	Ribeiro-Júnior & Amaral. 2016	Colobosaura modesta	-15.64	-57.2
	Ribeiro-Júnior & Amaral. 2016	Colobosaura modesta	-13.06	-52.38
	Ribeiro-Júnior & Amaral. 2016	Colobosaura modesta	-15.87	-55.77
	Ribeiro-Júnior & Amaral. 2016	Colobosaura modesta	-15.65	-57.22
	Ribeiro-Júnior & Amaral. 2016	Colobosaura modesta	-15.43	-53.17
	Ribeiro-Júnior & Amaral. 2016	Colobosaura modesta	-13.06	-58.97
	Ribeiro-Júnior & Amaral. 2016	Colobosaura modesta	-1.14	-46.37
	Ribeiro-Júnior & Amaral. 2016	Colobosaura modesta	-1.08	-46.56
	Ribeiro-Júnior & Amaral. 2016	Colobosaura modesta	-6.4	-50.12
	Ribeiro-Júnior & Amaral. 2016	Colobosaura modesta	-6.47	-50.08
	Ribeiro-Júnior & Amaral. 2016	Colobosaura modesta	-0.97	-47.5
	Ribeiro-Júnior & Amaral. 2016	Colobosaura modesta	-6.57	-51.12
	Ribeiro-Júnior & Amaral. 2016	Colobosaura modesta	-6.5	-49.7
	Ribeiro-Júnior & Amaral. 2016	Colobosaura modesta	-1.31	-46.32
	Ribeiro-Júnior & Amaral. 2016	Colobosaura modesta	-10.55	-46.42
	Ribeiro-Júnior & Amaral. 2016	Colobosaura modesta	-9.75	-48.4
	Ribeiro-Júnior & Amaral. 2016	Colobosaura modesta	-12.23	-48.37
	Ribeiro-Júnior & Amaral. 2016	Colobosaura modesta	-12.8	-48.23
	MPEG	Colobosaura modesta	-8.0033	-49.4575
	MPEG	Colobosaura modesta	-8.0033	-49.4575
	MPEG	Colobosaura modesta	-8.0033	-49.4575
	MPEG	Colobosaura modesta	-8.0033	-49.4575
	MPEG	Colobosaura modesta	-8.0033	-49.4575
	MPEG	Colobosaura modesta	-8.0408	-49.4422
	MPEG	Colobosaura modesta	-8.0408	-49.4422
	MPEG	Colobosaura modesta	-8.2293	-49.8
	MPEG	Colobosaura modesta	-8.2293	-49.8
	MPEG	Colobosaura modesta	-8.0033	-49.4575
	MPEG	Colobosaura modesta	-8.0033	-49.4575
	MPEG	Colobosaura modesta	-6.02028	-50.295
	MPEG	Colobosaura modesta	-6.02028	-50.295
	MPEG	Colobosaura modesta	-6.41833	-50.0678
	MPEG	Colobosaura modesta	-6.39694	-50.1203
	MPEG	Colobosaura modesta	-6.39694	-50.1203
	MPEG	Colobosaura modesta	-6.39694	-50.1203
	MPEG	Colobosaura modesta	-6.39694	-50.1203
	MPEG	Colobosaura modesta	-6.39694	-50.1203
	MPEG	Colobosaura modesta	-6.44556	-50.0644
	MPEG	Colobosaura modesta	-6.21709	-48.458
	MPEG	Colobosaura modesta	-6.22374	-48.4553
	MPEG	Colobosaura modesta	-6.22374	-48.4553
	MPEG	Colobosaura modesta	-6.22417	-48.4571
	MPEG	Colobosaura modesta	-6.22417	-48.4553
	MPEG	Colobosaura modesta	-6.22417	-48.4553
	MPEG	Colobosaura modesta	-6.21806	-48.4644
	MPEG	Colobosaura modesta	-6.22083	-48.465
	MPEG	Colobosaura modesta	-6.22083	-48.465
	MPEG	Colobosaura modesta	-6.22444	-48.4564
	MPEG	Colobosaura modesta	-6.22083	-48.465
	MPEG	Colobosaura modesta	-6.21583	-48.4581
	MPEG	Colobosaura modesta	-6.22417	-48.4553
	MPEG	Colobosaura modesta	-6.21639	-48.4583
	MPEG	Colobosaura modesta	-6.22417	-48.4572
	MPEG	Colobosaura modesta	-6.21639	-48.4583
	MPEG	Colobosaura modesta	-6.50361	-48.9675
	GBIF	Pseudoboa nigra	-10.455	-41.468	2022-07-28	10.15468/dl.wt7myv
	GBIF	Pseudoboa nigra	-10.455	-41.468	2022-07-28	10.15468/dl.wt7myv
	GBIF	Pseudoboa nigra	-10.455	-41.468	2022-07-28	10.15468/dl.wt7myv
	GBIF	Pseudoboa nigra	-10.455	-41.468	2022-07-28	10.15468/dl.wt7myv
	GBIF	Pseudoboa nigra	-18.9781	-56.6504	2022-07-28	10.15468/dl.wt7myv
	GBIF	Pseudoboa nigra	-18.45	-55.9667	2022-07-28	10.15468/dl.wt7myv
	GBIF	Pseudoboa nigra	-19.1236	-40.2006	2022-07-28	10.15468/dl.wt7myv
	GBIF	Pseudoboa nigra	-19.0339	-40.2728	2022-07-28	10.15468/dl.wt7myv
	GBIF	Pseudoboa nigra	-20.4925	-41.3531	2022-07-28	10.15468/dl.wt7myv
	GBIF	Pseudoboa nigra	-20.8786	-41.5925	2022-07-28	10.15468/dl.wt7myv
	GBIF	Pseudoboa nigra	-20.9594	-41.6383	2022-07-28	10.15468/dl.wt7myv
	GBIF	Pseudoboa nigra	-16.2569	-56.6228	2022-07-28	10.15468/dl.wt7myv
	GBIF	Pseudoboa nigra	-16.2569	-56.6228	2022-07-28	10.15468/dl.wt7myv
	GBIF	Pseudoboa nigra	-18.7161	-39.8589	2022-07-28	10.15468/dl.wt7myv
	GBIF	Pseudoboa nigra	-20.2412	-40.2739	2022-07-28	10.15468/dl.wt7myv
	GBIF	Pseudoboa nigra	-7.89032	-63.8568	2022-07-28	10.15468/dl.wt7myv
	GBIF	Pseudoboa nigra	-18.6883	-39.77	2022-07-28	10.15468/dl.wt7myv
	GBIF	Pseudoboa nigra	-19.9628	-40.5453	2022-07-28	10.15468/dl.wt7myv
	GBIF	Pseudoboa nigra	-19.4967	-40.1733	2022-07-28	10.15468/dl.wt7myv
	GBIF	Pseudoboa nigra	-13.5308	-48.221	2022-07-28	10.15468/dl.wt7myv
	GBIF	Pseudoboa nigra	-13.5308	-48.221	2022-07-28	10.15468/dl.wt7myv
	GBIF	Pseudoboa nigra	-13.5308	-48.221	2022-07-28	10.15468/dl.wt7myv
	GBIF	Pseudoboa nigra	-19.9297	-40.1378	2022-07-28	10.15468/dl.wt7myv
	GBIF	Pseudoboa nigra	-21.2722	-40.97	2022-07-28	10.15468/dl.wt7myv
	GBIF	Pseudoboa nigra	-20.9681	-40.8461	2022-07-28	10.15468/dl.wt7myv
	GBIF	Pseudoboa nigra	-20.6831	-40.9494	2022-07-28	10.15468/dl.wt7myv
	GBIF	Pseudoboa nigra	-20.9935	-51.7074	2022-07-28	10.15468/dl.wt7myv
	GBIF	Pseudoboa nigra	-16.3877	-61.9997	2022-07-28	10.15468/dl.wt7myv
	GBIF	Pseudoboa nigra	-20.5944	-40.8203	2022-07-28	10.15468/dl.wt7myv
	GBIF	Pseudoboa nigra	-20.6372	-40.5769	2022-07-28	10.15468/dl.wt7myv
	GBIF	Pseudoboa nigra	-19.9514	-40.5455	2022-07-28	10.15468/dl.wt7myv
	GBIF	Pseudoboa nigra	-18.7092	-40.265	2022-07-28	10.15468/dl.wt7myv
	GBIF	Pseudoboa nigra	-19.8614	-40.095	2022-07-28	10.15468/dl.wt7myv
	GBIF	Pseudoboa nigra	-19.8564	-40.0686	2022-07-28	10.15468/dl.wt7myv
	GBIF	Pseudoboa nigra	-19.8167	-40.3167	2022-07-28	10.15468/dl.wt7myv
	GBIF	Pseudoboa nigra	-19.9364	-40.5106	2022-07-28	10.15468/dl.wt7myv
	GBIF	Pseudoboa nigra	-19.8019	-40.8564	2022-07-28	10.15468/dl.wt7myv
	GBIF	Pseudoboa nigra	-20.2641	-40.2806	2022-07-28	10.15468/dl.wt7myv
	GBIF	Pseudoboa nigra	-20.6667	-40.4975	2022-07-28	10.15468/dl.wt7myv
	GBIF	Pseudoboa nigra	-20.6667	-40.4975	2022-07-28	10.15468/dl.wt7myv
	GBIF	Pseudoboa nigra	-20.6667	-40.4975	2022-07-28	10.15468/dl.wt7myv
	GBIF	Pseudoboa nigra	-20.6667	-40.4975	2022-07-28	10.15468/dl.wt7myv
	GBIF	Pseudoboa nigra	-20.6667	-40.4975	2022-07-28	10.15468/dl.wt7myv
	GBIF	Pseudoboa nigra	-19.3911	-40.0722	2022-07-28	10.15468/dl.wt7myv
	GBIF	Pseudoboa nigra	-19.3911	-40.0722	2022-07-28	10.15468/dl.wt7myv
	GBIF	Pseudoboa nigra	-18.5933	-39.7322	2022-07-28	10.15468/dl.wt7myv
	GBIF	Pseudoboa nigra	-17.8919	-39.3719	2022-07-28	10.15468/dl.wt7myv
	GBIF	Pseudoboa nigra	-18.0864	-39.5508	2022-07-28	10.15468/dl.wt7myv
	GBIF	Pseudoboa nigra	-19.9356	-40.6003	2022-07-28	10.15468/dl.wt7myv
	GBIF	Pseudoboa nigra	-19.8739	-40.8753	2022-07-28	10.15468/dl.wt7myv
	GBIF	Pseudoboa nigra	-19.3911	-40.0722	2022-07-28	10.15468/dl.wt7myv
	GBIF	Pseudoboa nigra	-19.3911	-40.0722	2022-07-28	10.15468/dl.wt7myv
	GBIF	Pseudoboa nigra	-19.9356	-40.6003	2022-07-28	10.15468/dl.wt7myv
	GBIF	Pseudoboa nigra	-16.3877	-61.9997	2022-07-28	10.15468/dl.wt7myv
	GBIF	Pseudoboa nigra	-16.3613	-62.0036	2022-07-28	10.15468/dl.wt7myv
	speciesLink	Pseudoboa nigra	-19.3911	-40.0722
	speciesLink	Pseudoboa nigra	-19.9356	-40.6003
	speciesLink	Pseudoboa nigra	-20.6667	-40.4975
	speciesLink	Pseudoboa nigra	-19.8614	-40.095
	speciesLink	Pseudoboa nigra	-20.2412	-40.2739
	speciesLink	Pseudoboa nigra	-19.3911	-40.0722
	speciesLink	Pseudoboa nigra	-19.3911	-40.0722
	speciesLink	Pseudoboa nigra	-19.8739	-40.8753
	speciesLink	Pseudoboa nigra	-20.6667	-40.4975
	speciesLink	Pseudoboa nigra	-20.6667	-40.4975
	speciesLink	Pseudoboa nigra	-20.2641	-40.2806
	speciesLink	Pseudoboa nigra	-19.9628	-40.5453
	speciesLink	Pseudoboa nigra	-20.6831	-40.9494
	speciesLink	Pseudoboa nigra	-20.6372	-40.5769
	speciesLink	Pseudoboa nigra	-20.9681	-40.8461
	speciesLink	Pseudoboa nigra	-20.5944	-40.8203
	speciesLink	Pseudoboa nigra	-19.8019	-40.8564
	speciesLink	Pseudoboa nigra	-19.4967	-40.1733
	speciesLink	Pseudoboa nigra	-19.9356	-40.6003
	speciesLink	Pseudoboa nigra	-18.0864	-39.5508
	speciesLink	Pseudoboa nigra	-20.6667	-40.4975
	speciesLink	Pseudoboa nigra	-19.3911	-40.0722
	speciesLink	Pseudoboa nigra	-19.8564	-40.0686
	speciesLink	Pseudoboa nigra	-18.6883	-39.77
	speciesLink	Pseudoboa nigra	-18.7092	-40.265
	speciesLink	Pseudoboa nigra	-19.0339	-40.2728
	speciesLink	Pseudoboa nigra	-20.9594	-41.6383
	speciesLink	Pseudoboa nigra	-17.8919	-39.3719
	speciesLink	Pseudoboa nigra	-9.4075	-38.2222
	speciesLink	Pseudoboa nigra	-9.4075	-38.2222
	speciesLink	Pseudoboa nigra	-9.4075	-38.2222
	speciesLink	Pseudoboa nigra	-9.4075	-38.2222
	speciesLink	Pseudoboa nigra	-20.6667	-40.4975
	speciesLink	Pseudoboa nigra	-19.3911	-40.0722
	speciesLink	Pseudoboa nigra	-19.9297	-40.1378
	speciesLink	Pseudoboa nigra	-20.1006	-40.5297
	speciesLink	Pseudoboa nigra	-21.2722	-40.97
	speciesLink	Pseudoboa nigra	-19.9514	-40.5455
	speciesLink	Pseudoboa nigra	-19.1236	-40.2006
	speciesLink	Pseudoboa nigra	-9.4075	-38.2222
	speciesLink	Pseudoboa nigra	-9.4075	-38.2222
	speciesLink	Pseudoboa nigra	-16.2569	-56.6228
	speciesLink	Pseudoboa nigra	-16.2569	-56.6228
	speciesLink	Pseudoboa nigra	-20.3064	-40.3314
	speciesLink	Pseudoboa nigra	-21.7019	-57.7208
	speciesLink	Pseudoboa nigra	-15.48	-55.8894
	speciesLink	Pseudoboa nigra	-14.8717	-55.7856
	speciesLink	Pseudoboa nigra	-16.8204	-56.0318
	speciesLink	Pseudoboa nigra	-10.3498	-56.9488
	speciesLink	Pseudoboa nigra	-16.7845	-56.9485
	speciesLink	Pseudoboa nigra	-16.7845	-56.9485
	speciesLink	Pseudoboa nigra	-14.8717	-55.7856
	speciesLink	Pseudoboa nigra	-14.9396	-58.9588
	speciesLink	Pseudoboa nigra	-14.8717	-55.7856
	speciesLink	Pseudoboa nigra	-15.48	-55.8894
	speciesLink	Pseudoboa nigra	-14.8717	-55.7856
	speciesLink	Pseudoboa nigra	-18.731	-56.7233
	speciesLink	Pseudoboa nigra	-15.5236	-57.2147
	speciesLink	Pseudoboa nigra	-18.731	-56.7233
	speciesLink	Pseudoboa nigra	-15.48	-55.8894
	speciesLink	Pseudoboa nigra	-18.731	-56.7233
	speciesLink	Pseudoboa nigra	-14.5432	-59.5418
	speciesLink	Pseudoboa nigra	-14.8717	-55.7856
	speciesLink	Pseudoboa nigra	-13.02	-54.8685
	speciesLink	Pseudoboa nigra	-14.8717	-55.7856
	speciesLink	Pseudoboa nigra	-19.0196	-40.0119
	speciesLink	Pseudoboa nigra	-21.7019	-57.7208
	speciesLink	Pseudoboa nigra	-20.9935	-51.7074
	speciesLink	Pseudoboa nigra	-15.48	-55.8894
	speciesLink	Pseudoboa nigra	-14.8717	-55.7856
	speciesLink	Pseudoboa nigra	-16.7845	-56.9485
	speciesLink	Pseudoboa nigra	-11.7735	-55.4552
	speciesLink	Pseudoboa nigra	-14.8717	-55.7856
	speciesLink	Pseudoboa nigra	-14.8717	-55.7856
	speciesLink	Pseudoboa nigra	-14.8717	-55.7856
	speciesLink	Pseudoboa nigra	-16.5165	-57.8369
	speciesLink	Pseudoboa nigra	-10.055	-56.3661
	speciesLink	Pseudoboa nigra	-18.731	-56.7233
	speciesLink	Pseudoboa nigra	-18.731	-56.7233
	Sibbr	Pseudoboa nigra	-19.0196	-40.0119
	Sibbr	Pseudoboa nigra	-20.5944	-40.8203
	Sibbr	Pseudoboa nigra	-17.8919	-39.3719
	Sibbr	Pseudoboa nigra	-16.7845	-56.9485
	Sibbr	Pseudoboa nigra	-19.9514	-40.5455
	Sibbr	Pseudoboa nigra	-16.2569	-56.6228
	Sibbr	Pseudoboa nigra	-20.9681	-40.8461
	Sibbr	Pseudoboa nigra	-19.3911	-40.0722
	Sibbr	Pseudoboa nigra	-14.8717	-55.7856
	Sibbr	Pseudoboa nigra	-15.0725	-58.5744
	Sibbr	Pseudoboa nigra	-19.8564	-40.0686
	Sibbr	Pseudoboa nigra	-14.8717	-55.7856
	Sibbr	Pseudoboa nigra	-13.5309	-48.221
	Sibbr	Pseudoboa nigra	-15.48	-55.8894
	Sibbr	Pseudoboa nigra	-13.5309	-48.221
	Sibbr	Pseudoboa nigra	-14.8717	-55.7856
	Sibbr	Pseudoboa nigra	-13.5309	-48.221
	Sibbr	Pseudoboa nigra	-14.8717	-55.7856
	Sibbr	Pseudoboa nigra	-16.8204	-56.0318
	Sibbr	Pseudoboa nigra	-16.2569	-56.6228
	Sibbr	Pseudoboa nigra	-13.02	-54.8685
	Sibbr	Pseudoboa nigra	-19.9356	-40.6003
	Sibbr	Pseudoboa nigra	-19.8167	-40.3167
	Sibbr	Pseudoboa nigra	-16.7845	-56.9485
	Sibbr	Pseudoboa nigra	-14.8717	-55.7856
	Sibbr	Pseudoboa nigra	-14.8717	-55.7856
	Sibbr	Pseudoboa nigra	-14.8717	-55.7856
	Sibbr	Pseudoboa nigra	-10.3498	-56.9488
	Sibbr	Pseudoboa nigra	-18.6883	-39.77
	Sibbr	Pseudoboa nigra	-19.3911	-40.0722
	Sibbr	Pseudoboa nigra	-18.5933	-39.7322
	Sibbr	Pseudoboa nigra	-14.8717	-55.7856
	Sibbr	Pseudoboa nigra	-21.7019	-57.7208
	Sibbr	Pseudoboa nigra	-19.9364	-40.5106
	Sibbr	Pseudoboa nigra	-20.9935	-51.7074
	Sibbr	Pseudoboa nigra	-20.6831	-40.9494
	Sibbr	Pseudoboa nigra	-21.7019	-57.7208
	Sibbr	Pseudoboa nigra	-18.9636	-40.2808
	Sibbr	Pseudoboa nigra	-15.0725	-58.5744
	Sibbr	Pseudoboa nigra	-14.8717	-55.7856
	Sibbr	Pseudoboa nigra	-14.5432	-59.5418
	Sibbr	Pseudoboa nigra	-19.8739	-40.8753
	Sibbr	Pseudoboa nigra	-18.7161	-39.8589
	Sibbr	Pseudoboa nigra	-20.6372	-40.5769
	Sibbr	Pseudoboa nigra	-21.2722	-40.97
	Sibbr	Pseudoboa nigra	-15.6508	-57.2216
	Sibbr	Pseudoboa nigra	-19.9628	-40.5453
	Sibbr	Pseudoboa nigra	-15.48	-55.8894
	Sibbr	Pseudoboa nigra	-14.9396	-58.9588
	Sibbr	Pseudoboa nigra	-11.7735	-55.4552
	Sibbr	Pseudoboa nigra	-18.0864	-39.5508
	Sibbr	Pseudoboa nigra	-15.48	-55.8894
	Sibbr	Pseudoboa nigra	-14.8717	-55.7856
	Sibbr	Pseudoboa nigra	-19.9297	-40.1378
	MPEG	Pseudoboa nigra	-6.5158	-51.1489
	MPEG	Pseudoboa nigra	-6.50925	-51.1579
	MPEG	Pseudoboa nigra	-5.35083	-49.1167
	MPEG	Pseudoboa nigra	-5.35083	-49.1167
	MPEG	Pseudoboa nigra	-5.37472	-49.3775
	MPEG	Pseudoboa nigra	-5.40778	-49.0764
	MPEG	Pseudoboa nigra	-5.64861	-49.3244
	GBIF	Ameerega flavopicta	-5.36861	-49.1178	2022-08-03	10.15468/dl.jf5bdr
	GBIF	Ameerega flavopicta	-5.36861	-49.1178	2022-08-03	10.15468/dl.jf5bdr
	GBIF	Ameerega flavopicta	-5.36861	-49.1178	2022-08-03	10.15468/dl.jf5bdr
	GBIF	Ameerega flavopicta	-5.36861	-49.1178	2022-08-03	10.15468/dl.jf5bdr
	GBIF	Ameerega flavopicta	-5.36861	-49.1178	2022-08-03	10.15468/dl.jf5bdr
	GBIF	Ameerega flavopicta	-5.36861	-49.1178	2022-08-03	10.15468/dl.jf5bdr
	GBIF	Ameerega flavopicta	-5.36861	-49.1178	2022-08-03	10.15468/dl.jf5bdr
	GBIF	Ameerega flavopicta	-5.36861	-49.1178	2022-08-03	10.15468/dl.jf5bdr
	GBIF	Ameerega flavopicta	-5.36861	-49.1178	2022-08-03	10.15468/dl.jf5bdr
	GBIF	Ameerega flavopicta	-5.36861	-49.1178	2022-08-03	10.15468/dl.jf5bdr
	GBIF	Ameerega flavopicta	-5.36861	-49.1178	2022-08-03	10.15468/dl.jf5bdr
	GBIF	Ameerega flavopicta	-5.36861	-49.1178	2022-08-03	10.15468/dl.jf5bdr
	GBIF	Ameerega flavopicta	-5.36861	-49.1178	2022-08-03	10.15468/dl.jf5bdr
	GBIF	Ameerega flavopicta	-5.36861	-49.1178	2022-08-03	10.15468/dl.jf5bdr
	GBIF	Ameerega flavopicta	-5.36861	-49.1178	2022-08-03	10.15468/dl.jf5bdr
	GBIF	Ameerega flavopicta	-5.36861	-49.1178	2022-08-03	10.15468/dl.jf5bdr
	GBIF	Ameerega flavopicta	-19.5136	-43.7447	2022-08-03	10.15468/dl.jf5bdr
	GBIF	Ameerega flavopicta	-20.8636	-46.3881	2022-08-03	10.15468/dl.jf5bdr
	GBIF	Ameerega flavopicta	-20.8636	-46.3881	2022-08-03	10.15468/dl.jf5bdr
	GBIF	Ameerega flavopicta	-20.8636	-46.3881	2022-08-03	10.15468/dl.jf5bdr
	GBIF	Ameerega flavopicta	-20.2456	-46.3656	2022-08-03	10.15468/dl.jf5bdr
	GBIF	Ameerega flavopicta	-20.2456	-46.3656	2022-08-03	10.15468/dl.jf5bdr
	GBIF	Ameerega flavopicta	-20.8636	-46.3881	2022-08-03	10.15468/dl.jf5bdr
	GBIF	Ameerega flavopicta	-20.8636	-46.3881	2022-08-03	10.15468/dl.jf5bdr
	GBIF	Ameerega flavopicta	-20.8636	-46.3881	2022-08-03	10.15468/dl.jf5bdr
	GBIF	Ameerega flavopicta	-19.5136	-43.7447	2022-08-03	10.15468/dl.jf5bdr
	GBIF	Ameerega flavopicta	-19.5136	-43.7447	2022-08-03	10.15468/dl.jf5bdr
	GBIF	Ameerega flavopicta	-19.5136	-43.7447	2022-08-03	10.15468/dl.jf5bdr
	GBIF	Ameerega flavopicta	-19.5136	-43.7447	2022-08-03	10.15468/dl.jf5bdr
	GBIF	Ameerega flavopicta	-19.5136	-43.7447	2022-08-03	10.15468/dl.jf5bdr
	GBIF	Ameerega flavopicta	-19.5136	-43.7447	2022-08-03	10.15468/dl.jf5bdr
	GBIF	Ameerega flavopicta	-19.5136	-43.7447	2022-08-03	10.15468/dl.jf5bdr
	GBIF	Ameerega flavopicta	-19.5136	-43.7447	2022-08-03	10.15468/dl.jf5bdr
	GBIF	Ameerega flavopicta	-19.5136	-43.7447	2022-08-03	10.15468/dl.jf5bdr
	GBIF	Ameerega flavopicta	-19.5136	-43.7447	2022-08-03	10.15468/dl.jf5bdr
	GBIF	Ameerega flavopicta	-19.5136	-43.7447	2022-08-03	10.15468/dl.jf5bdr
	GBIF	Ameerega flavopicta	-19.5136	-43.7447	2022-08-03	10.15468/dl.jf5bdr
	GBIF	Ameerega flavopicta	-19.5136	-43.7447	2022-08-03	10.15468/dl.jf5bdr
	GBIF	Ameerega flavopicta	-19.5136	-43.7447	2022-08-03	10.15468/dl.jf5bdr
	GBIF	Ameerega flavopicta	-19.5136	-43.7447	2022-08-03	10.15468/dl.jf5bdr
	GBIF	Ameerega flavopicta	-19.5136	-43.7447	2022-08-03	10.15468/dl.jf5bdr
	GBIF	Ameerega flavopicta	-19.5136	-43.7447	2022-08-03	10.15468/dl.jf5bdr
	GBIF	Ameerega flavopicta	-19.5136	-43.7447	2022-08-03	10.15468/dl.jf5bdr
	GBIF	Ameerega flavopicta	-19.5136	-43.7447	2022-08-03	10.15468/dl.jf5bdr
	GBIF	Ameerega flavopicta	-15.5372	-47.3342	2022-08-03	10.15468/dl.jf5bdr
	GBIF	Ameerega flavopicta	-19.5136	-43.7447	2022-08-03	10.15468/dl.jf5bdr
	GBIF	Ameerega flavopicta	-19.5136	-43.7447	2022-08-03	10.15468/dl.jf5bdr
	GBIF	Ameerega flavopicta	-19.5136	-43.7447	2022-08-03	10.15468/dl.jf5bdr
	GBIF	Ameerega flavopicta	-19.5136	-43.7447	2022-08-03	10.15468/dl.jf5bdr
	GBIF	Ameerega flavopicta	-19.5136	-43.7447	2022-08-03	10.15468/dl.jf5bdr
	GBIF	Ameerega flavopicta	-19.5136	-43.7447	2022-08-03	10.15468/dl.jf5bdr
	GBIF	Ameerega flavopicta	-19.5136	-43.7447	2022-08-03	10.15468/dl.jf5bdr
	GBIF	Ameerega flavopicta	-20.2456	-46.3656	2022-08-03	10.15468/dl.jf5bdr
	GBIF	Ameerega flavopicta	-19.5136	-43.7447	2022-08-03	10.15468/dl.jf5bdr
	GBIF	Ameerega flavopicta	-19.1692	-43.7142	2022-08-03	10.15468/dl.jf5bdr
	GBIF	Ameerega flavopicta	-19.1692	-43.7142	2022-08-03	10.15468/dl.jf5bdr
	GBIF	Ameerega flavopicta	-19.1692	-43.7142	2022-08-03	10.15468/dl.jf5bdr
	GBIF	Ameerega flavopicta	-19.1692	-43.7142	2022-08-03	10.15468/dl.jf5bdr
	GBIF	Ameerega flavopicta	-19.1692	-43.7142	2022-08-03	10.15468/dl.jf5bdr
	GBIF	Ameerega flavopicta	-19.5136	-43.7447	2022-08-03	10.15468/dl.jf5bdr
	GBIF	Ameerega flavopicta	-19.5136	-43.7447	2022-08-03	10.15468/dl.jf5bdr
	GBIF	Ameerega flavopicta	-19.5136	-43.7447	2022-08-03	10.15468/dl.jf5bdr
	GBIF	Ameerega flavopicta	-19.5136	-43.7447	2022-08-03	10.15468/dl.jf5bdr
	GBIF	Ameerega flavopicta	-6.392	-50.319	2022-08-03	10.15468/dl.jf5bdr
	GBIF	Ameerega flavopicta	-6.035	-50.288	2022-08-03	10.15468/dl.jf5bdr
	GBIF	Ameerega flavopicta	-6.171	-48.568	2022-08-03	10.15468/dl.jf5bdr
	GBIF	Ameerega flavopicta	-6.467	-50.242	2022-08-03	10.15468/dl.jf5bdr
	GBIF	Ameerega flavopicta	-6.392	-50.319	2022-08-03	10.15468/dl.jf5bdr
	GBIF	Ameerega flavopicta	-6.282	-49.973	2022-08-03	10.15468/dl.jf5bdr
	GBIF	Ameerega flavopicta	-6.035	-50.288	2022-08-03	10.15468/dl.jf5bdr
	GBIF	Ameerega flavopicta	-6.035	-50.288	2022-08-03	10.15468/dl.jf5bdr
	GBIF	Ameerega flavopicta	-6.035	-50.288	2022-08-03	10.15468/dl.jf5bdr
	GBIF	Ameerega flavopicta	-6.035	-50.288	2022-08-03	10.15468/dl.jf5bdr
	GBIF	Ameerega flavopicta	-6.035	-50.288	2022-08-03	10.15468/dl.jf5bdr
	GBIF	Ameerega flavopicta	-6.461	-49.68	2022-08-03	10.15468/dl.jf5bdr
	speciesLink	Ameerega flavopicta	-15.6548	-47.7951
	speciesLink	Ameerega flavopicta	-15.794	-47.8828
	speciesLink	Ameerega flavopicta	-19.5136	-43.7447
	speciesLink	Ameerega flavopicta	-19.5136	-43.7447
	speciesLink	Ameerega flavopicta	-19.5136	-43.7447
	speciesLink	Ameerega flavopicta	-5.36861	-49.1178
	speciesLink	Ameerega flavopicta	-19.5136	-43.7447
	speciesLink	Ameerega flavopicta	-5.36861	-49.1178
	speciesLink	Ameerega flavopicta	-5.36861	-49.1178
	speciesLink	Ameerega flavopicta	-5.36861	-49.1178
	speciesLink	Ameerega flavopicta	-20.8636	-46.3881
	speciesLink	Ameerega flavopicta	-19.5136	-43.7447
	speciesLink	Ameerega flavopicta	-5.36861	-49.1178
	speciesLink	Ameerega flavopicta	-19.5136	-43.7447
	speciesLink	Ameerega flavopicta	-20.8636	-46.3881
	speciesLink	Ameerega flavopicta	-20.2456	-46.3656
	speciesLink	Ameerega flavopicta	-20.8636	-46.3881
	speciesLink	Ameerega flavopicta	-19.5136	-43.7447
	speciesLink	Ameerega flavopicta	-5.36861	-49.1178
	speciesLink	Ameerega flavopicta	-19.5136	-43.7447
	speciesLink	Ameerega flavopicta	-20.8636	-46.3881
	speciesLink	Ameerega flavopicta	-19.5136	-43.7447
	speciesLink	Ameerega flavopicta	-19.5136	-43.7447
	speciesLink	Ameerega flavopicta	-5.36861	-49.1178
	speciesLink	Ameerega flavopicta	-19.5136	-43.7447
	speciesLink	Ameerega flavopicta	-19.5136	-43.7447
	speciesLink	Ameerega flavopicta	-19.5136	-43.7447
	speciesLink	Ameerega flavopicta	-19.5136	-43.7447
	speciesLink	Ameerega flavopicta	-20.2456	-46.3656
	speciesLink	Ameerega flavopicta	-5.36861	-49.1178
	speciesLink	Ameerega flavopicta	-5.36861	-49.1178
	speciesLink	Ameerega flavopicta	-5.36861	-49.1178
	speciesLink	Ameerega flavopicta	-19.5136	-43.7447
	speciesLink	Ameerega flavopicta	-20.2456	-46.3656
	speciesLink	Ameerega flavopicta	-20.8636	-46.3881
	speciesLink	Ameerega flavopicta	-5.36861	-49.1178
	speciesLink	Ameerega flavopicta	-19.5136	-43.7447
	speciesLink	Ameerega flavopicta	-19.5136	-43.7447
	speciesLink	Ameerega flavopicta	-19.5136	-43.7447
	speciesLink	Ameerega flavopicta	-20.8636	-46.3881
	speciesLink	Ameerega flavopicta	-19.5136	-43.7447
	speciesLink	Ameerega flavopicta	-19.5136	-43.7447
	speciesLink	Ameerega flavopicta	-5.36861	-49.1178
	speciesLink	Ameerega flavopicta	-5.36861	-49.1178
	speciesLink	Ameerega flavopicta	-19.5136	-43.7447
	speciesLink	Ameerega flavopicta	-19.5136	-43.7447
	speciesLink	Ameerega flavopicta	-19.5136	-43.7447
	speciesLink	Ameerega flavopicta	-5.36861	-49.1178
	speciesLink	Ameerega flavopicta	-19.5136	-43.7447
	speciesLink	Ameerega flavopicta	-19.5136	-43.7447
	speciesLink	Ameerega flavopicta	-19.5136	-43.7447
	speciesLink	Ameerega flavopicta	-15.5372	-47.3342
	speciesLink	Ameerega flavopicta	-5.36861	-49.1178
	speciesLink	Ameerega flavopicta	-19.5136	-43.7447
	speciesLink	Ameerega flavopicta	-20.8636	-46.3881
	speciesLink	Ameerega flavopicta	-19.1692	-43.7142
	speciesLink	Ameerega flavopicta	-19.5136	-43.7447
	speciesLink	Ameerega flavopicta	-19.5136	-43.7447
	speciesLink	Ameerega flavopicta	-19.5136	-43.7447
	speciesLink	Ameerega flavopicta	-19.1692	-43.7142
	speciesLink	Ameerega flavopicta	-19.5136	-43.7447
	speciesLink	Ameerega flavopicta	-20.8636	-46.3881
	speciesLink	Ameerega flavopicta	-5.36861	-49.1178
	speciesLink	Ameerega flavopicta	-19.5136	-43.7447
	speciesLink	Ameerega flavopicta	-19.5136	-43.7447
	Sibbr	Ameerega flavopicta	-19.1692	-43.7142
	Sibbr	Ameerega flavopicta	-19.1692	-43.7142
	Sibbr	Ameerega flavopicta	-5.36861	-49.1178
	Sibbr	Ameerega flavopicta	-19.5136	-43.7447
	Sibbr	Ameerega flavopicta	-15.5372	-47.3342
	Sibbr	Ameerega flavopicta	-19.1692	-43.7142
	Sibbr	Ameerega flavopicta	-19.5136	-43.7447
	Sibbr	Ameerega flavopicta	-14.3664	-57.6674
	Sibbr	Ameerega flavopicta	-19.5136	-43.7447
	Sibbr	Ameerega flavopicta	-19.5136	-43.7447
	Sibbr	Ameerega flavopicta	-19.5136	-43.7447
	Sibbr	Ameerega flavopicta	-19.5136	-43.7447
	Sibbr	Ameerega flavopicta	-14.3668	-57.6679
	Sibbr	Ameerega flavopicta	-20.8636	-46.3881
	Sibbr	Ameerega flavopicta	-19.5136	-43.7447
	Sibbr	Ameerega flavopicta	-19.1692	-43.7142
	Sibbr	Ameerega flavopicta	-19.5136	-43.7447
	Sibbr	Ameerega flavopicta	-19.5136	-43.7447
	Sibbr	Ameerega flavopicta	-5.36861	-49.1178
	Sibbr	Ameerega flavopicta	-19.5136	-43.7447
	Sibbr	Ameerega flavopicta	-5.36861	-49.1178
	Sibbr	Ameerega flavopicta	-20.8636	-46.3881
	Sibbr	Ameerega flavopicta	-5.36861	-49.1178
	Sibbr	Ameerega flavopicta	-5.36861	-49.1178
	Sibbr	Ameerega flavopicta	-5.36861	-49.1178
	Sibbr	Ameerega flavopicta	-5.36861	-49.1178
	Sibbr	Ameerega flavopicta	-5.36861	-49.1178
	Sibbr	Ameerega flavopicta	-5.36861	-49.1178
	Sibbr	Ameerega flavopicta	-19.5136	-43.7447
	Sibbr	Ameerega flavopicta	-19.5136	-43.7447
	Sibbr	Ameerega flavopicta	-19.5136	-43.7447
	Sibbr	Ameerega flavopicta	-19.5136	-43.7447
	Sibbr	Ameerega flavopicta	-19.5136	-43.7447
	Sibbr	Ameerega flavopicta	-20.8636	-46.3881
	Sibbr	Ameerega flavopicta	-20.8636	-46.3881
	Sibbr	Ameerega flavopicta	-14.3644	-57.6658
	Sibbr	Ameerega flavopicta	-20.8636	-46.3881
	Sibbr	Ameerega flavopicta	-14.3647	-57.6668
	Sibbr	Ameerega flavopicta	-14.3676	-57.6661
	Sibbr	Ameerega flavopicta	-14.3671	-57.6665
	Sibbr	Ameerega flavopicta	-19.5136	-43.7447
	Sibbr	Ameerega flavopicta	-14.3668	-57.6679
	Sibbr	Ameerega flavopicta	-19.1692	-43.7142
	Sibbr	Ameerega flavopicta	-19.5136	-43.7447
	Sibbr	Ameerega flavopicta	-19.5136	-43.7447
	Sibbr	Ameerega flavopicta	-19.5136	-43.7447
	Sibbr	Ameerega flavopicta	-5.36861	-49.1178
	Sibbr	Ameerega flavopicta	-5.36861	-49.1178
	Sibbr	Ameerega flavopicta	-19.5136	-43.7447
	Sibbr	Ameerega flavopicta	-19.5136	-43.7447
	Sibbr	Ameerega flavopicta	-5.36861	-49.1178
	Sibbr	Ameerega flavopicta	-19.5136	-43.7447
	Sibbr	Ameerega flavopicta	-19.5136	-43.7447
	Sibbr	Ameerega flavopicta	-19.5136	-43.7447
	Sibbr	Ameerega flavopicta	-19.5136	-43.7447
	Sibbr	Ameerega flavopicta	-19.5136	-43.7447
	Sibbr	Ameerega flavopicta	-19.5136	-43.7447
	Sibbr	Ameerega flavopicta	-19.5136	-43.7447
	Sibbr	Ameerega flavopicta	-19.5136	-43.7447
	Sibbr	Ameerega flavopicta	-19.5136	-43.7447
	Sibbr	Ameerega flavopicta	-19.5136	-43.7447
	Sibbr	Ameerega flavopicta	-19.5136	-43.7447
	Sibbr	Ameerega flavopicta	-19.5136	-43.7447
	Sibbr	Ameerega flavopicta	-19.5136	-43.7447
	Sibbr	Ameerega flavopicta	-19.5136	-43.7447
	Sibbr	Ameerega flavopicta	-5.36861	-49.1178
	Sibbr	Ameerega flavopicta	-19.5136	-43.7447
	Sibbr	Ameerega flavopicta	-19.5136	-43.7447
	Sibbr	Ameerega flavopicta	-5.36861	-49.1178
	Sibbr	Ameerega flavopicta	-5.36861	-49.1178
	Sibbr	Ameerega flavopicta	-20.2456	-46.3656
	Sibbr	Ameerega flavopicta	-19.5136	-43.7447
	Sibbr	Ameerega flavopicta	-19.5136	-43.7447
	Sibbr	Ameerega flavopicta	-5.36861	-49.1178
	Sibbr	Ameerega flavopicta	-19.5136	-43.7447
	Sibbr	Ameerega flavopicta	-19.5136	-43.7447
	Sibbr	Ameerega flavopicta	-20.2456	-46.3656
	Sibbr	Ameerega flavopicta	-20.8636	-46.3881
	Sibbr	Ameerega flavopicta	-20.8636	-46.3881
	Sibbr	Ameerega flavopicta	-19.5136	-43.7447
	Sibbr	Ameerega flavopicta	-19.5136	-43.7447
	Sibbr	Ameerega flavopicta	-20.8636	-46.3881
	Sibbr	Ameerega flavopicta	-20.2456	-46.3656
	MPEG	Ameerega flavopicta	-6.5065	-51.1573
	MPEG	Ameerega flavopicta	-6.5065	-51.1573
	MPEG	Ameerega flavopicta	-6.5065	-51.1573
	MPEG	Ameerega flavopicta	-6.5065	-51.1573
	MPEG	Ameerega flavopicta	-6.5065	-51.1573
	MPEG	Ameerega flavopicta	-6.5065	-51.1573
	MPEG	Ameerega flavopicta	-6.5065	-51.1573
	MPEG	Ameerega flavopicta	-6.50889	-51.1575
	MPEG	Ameerega flavopicta	-6.50889	-51.1575
	MPEG	Ameerega flavopicta	-6.50889	-51.1575
	MPEG	Ameerega flavopicta	-6.03333	-50.2839
	MPEG	Ameerega flavopicta	-6.03333	-50.2839
	MPEG	Ameerega flavopicta	-6.03333	-50.2839
	MPEG	Ameerega flavopicta	-6.427	-50.266
	MPEG	Ameerega flavopicta	-6.22833	-48.445
	MPEG	Ameerega flavopicta	-6.22806	-48.4439
	MPEG	Ameerega flavopicta	-6.22806	-48.4439
	MPEG	Ameerega flavopicta	-6.22806	-48.4439
	MPEG	Ameerega flavopicta	-6.22806	-48.4439
	MPEG	Ameerega flavopicta	-6.2275	-48.4439
	MPEG	Ameerega flavopicta	-6.2275	-48.4439
	MPEG	Ameerega flavopicta	-6.22806	-48.44
	MPEG	Ameerega flavopicta	-6.22667	-48.4433
	MPEG	Ameerega flavopicta	-6.22667	-48.4433
	MPEG	Ameerega flavopicta	-6.22667	-48.4433
	MPEG	Ameerega flavopicta	-6.2275	-48.4439
	MPEG	Ameerega flavopicta	-6.22806	-48.4439
	MPEG	Ameerega flavopicta	-6.22806	-48.4439
	MPEG	Ameerega flavopicta	-6.22806	-48.4439
	MPEG	Ameerega flavopicta	-6.22806	-48.4439
	MPEG	Ameerega flavopicta	-6.2275	-48.4439
	MPEG	Ameerega flavopicta	-6.2275	-48.4439
	MPEG	Ameerega flavopicta	-6.2275	-48.4439
	MPEG	Ameerega flavopicta	-6.22667	-48.4433
	MPEG	Ameerega flavopicta	-6.22667	-48.4433
	MPEG	Ameerega flavopicta	-6.22667	-48.4433
	MPEG	Ameerega flavopicta	-6.22806	-48.4439
	MPEG	Ameerega flavopicta	-6.22806	-48.4439
	MPEG	Ameerega flavopicta	-6.22806	-48.4439
	MPEG	Ameerega flavopicta	-6.22806	-48.4439
	MPEG	Ameerega flavopicta	-6.22806	-48.4439
	MPEG	Ameerega flavopicta	-6.22806	-48.4439
	MPEG	Ameerega flavopicta	-6.2275	-48.3961
	MPEG	Ameerega flavopicta	-5.2275	-48.3961
	MPEG	Ameerega flavopicta	-6.21806	-48.4644
	MPEG	Ameerega flavopicta	-6.21806	-48.4644
	MPEG	Ameerega flavopicta	-6.21806	-48.4644
	MPEG	Ameerega flavopicta	-6.21806	-48.4644
	MPEG	Ameerega flavopicta	-6.21806	-48.4644
	MPEG	Ameerega flavopicta	-6.22806	-48.4439
	MPEG	Ameerega flavopicta	-6.22806	-48.4439
	MPEG	Ameerega flavopicta	-6.22806	-48.4439
	MPEG	Ameerega flavopicta	-6.22667	-48.4433
	MPEG	Ameerega flavopicta	-6.22444	-48.4564
	MPEG	Ameerega flavopicta	-6.22806	-48.4439
	MPEG	Ameerega flavopicta	-6.22806	-48.4439
	MPEG	Ameerega flavopicta	-6.22806	-48.4439
	MPEG	Ameerega flavopicta	-6.22806	-48.4439
	MPEG	Ameerega flavopicta	-6.21806	-48.4644
	MPEG	Ameerega flavopicta	-6.21806	-48.4644
	MPEG	Ameerega flavopicta	-6.21806	-48.4644
	MPEG	Ameerega flavopicta	-6.22806	-48.4439
	MPEG	Ameerega flavopicta	-6.13528	-48.2653
	MPEG	Ameerega flavopicta	-6.13	-48.2828
	MPEG	Ameerega flavopicta	-6.22743	-48.444
	MPEG	Ameerega flavopicta	-6.383	-50.334
	MPEG	Ameerega flavopicta	-6.327	-50.426
	MPEG	Ameerega flavopicta	-6.01	-50.295
	MPEG	Ameerega flavopicta	-6.01	-50.295
	MPEG	Ameerega flavopicta	-6.01	-50.295
	MPEG	Ameerega flavopicta	-6.035	-50.288
	MPEG	Ameerega flavopicta	-6.392	-50.319
	MPEG	Ameerega flavopicta	-6.282	-49.973
	MPEG	Ameerega flavopicta	-6.035	-50.288
	MPEG	Ameerega flavopicta	-6.343	-50.419
	MPEG	Ameerega flavopicta	-6.035	-50.288
	Sibbr	Gonatodes eladioi	-5.796	-50.774
	GBIF	Gonatodes eladioi	-6.035	-50.288	2022-08-09	10.15468/dl.cfbsn4
	GBIF	Gonatodes eladioi	-6.467	-50.242	2022-08-09	10.15468/dl.cfbsn4
	GBIF	Gonatodes eladioi	-6.467	-50.242	2022-08-09	10.15468/dl.cfbsn4
	GBIF	Gonatodes eladioi	-5.782	-50.516	2022-08-09	10.15468/dl.cfbsn4
	GBIF	Gonatodes eladioi	-6.448	-50.073	2022-08-09	10.15468/dl.cfbsn4
	GBIF	Gonatodes eladioi	-6.047	-50.143	2022-08-09	10.15468/dl.cfbsn4
	GBIF	Gonatodes eladioi	-6.448	-50.073	2022-08-09	10.15468/dl.cfbsn4
	GBIF	Gonatodes eladioi	-6.575	-51.093	2022-08-09	10.15468/dl.cfbsn4
	GBIF	Gonatodes eladioi	-5.782	-50.516	2022-08-09	10.15468/dl.cfbsn4
	GBIF	Gonatodes eladioi	-6.017	-50.579	2022-08-09	10.15468/dl.cfbsn4
	GBIF	Gonatodes eladioi	-6.017	-50.579	2022-08-09	10.15468/dl.cfbsn4
	GBIF	Gonatodes eladioi	-6.017	-50.579	2022-08-09	10.15468/dl.cfbsn4
	GBIF	Gonatodes eladioi	-6.017	-50.579	2022-08-09	10.15468/dl.cfbsn4
	GBIF	Gonatodes eladioi	-6.017	-50.579	2022-08-09	10.15468/dl.cfbsn4
	GBIF	Gonatodes eladioi	-6.017	-50.579	2022-08-09	10.15468/dl.cfbsn4
	GBIF	Gonatodes eladioi	-6.017	-50.579	2022-08-09	10.15468/dl.cfbsn4
	GBIF	Gonatodes eladioi	-6.017	-50.579	2022-08-09	10.15468/dl.cfbsn4
	GBIF	Gonatodes eladioi	-5.782	-50.516	2022-08-09	10.15468/dl.cfbsn4
	MPEG	Gonatodes eladioi	-5.80088	-50.5168
	MPEG	Gonatodes eladioi	-5.97028	-50.3578
	MPEG	Gonatodes eladioi	-5.96	-50.39
	MPEG	Gonatodes eladioi	-5.97431	-50.3211
	MPEG	Gonatodes eladioi	-6.02401	-50.5662
	MPEG	Gonatodes eladioi	-5.96	-50.39
	MPEG	Gonatodes eladioi	-5.90485	-50.3995
	MPEG	Gonatodes eladioi	-5.90485	-50.3995
	MPEG	Gonatodes eladioi	-5.90485	-50.3995
	MPEG	Gonatodes eladioi	-5.90485	-50.3995
	MPEG	Gonatodes eladioi	-5.90485	-50.3995
	MPEG	Gonatodes eladioi	-5.90485	-50.3995
	MPEG	Gonatodes eladioi	-5.90485	-50.3995
	MPEG	Gonatodes eladioi	-5.95681	-50.3395
	MPEG	Gonatodes eladioi	-5.95674	-50.3408
	MPEG	Gonatodes eladioi	-5.77389	-50.5128
	MPEG	Gonatodes eladioi	-5.77389	-50.5128
	MPEG	Gonatodes eladioi	-5.77389	-50.5128
	MPEG	Gonatodes eladioi	-6.42389	-50.0836
	MPEG	Gonatodes eladioi	-5.97928	-50.1461
	MPEG	Gonatodes eladioi	-6.41833	-50.0678
	MPEG	Gonatodes eladioi	-6.41833	-50.0678
	MPEG	Gonatodes eladioi	-5.82556	-50.5211
	MPEG	Gonatodes eladioi	-6.12417	-49.8889
	MPEG	Gonatodes eladioi	-6.44028	-50.1672
	MPEG	Gonatodes eladioi	-5.92472	-52.7489
	MPEG	Gonatodes eladioi	-5.9775	-52.9039
	MPEG	Gonatodes eladioi	-5.99861	-52.9242
	MPEG	Gonatodes eladioi	-5.9775	-52.9039
	MPEG	Gonatodes eladioi	-6.00139	-52.8025
	MPEG	Gonatodes eladioi	-5.82583	-49.8989
	MPEG	Norops brasiliensis	-7.99894	-49.4469
	MPEG	Norops brasiliensis	-8.05486	-49.4245
	MPEG	Norops brasiliensis	-8.23508	-49.7979
	MPEG	Norops brasiliensis	-8.23508	-49.7979
	MPEG	Norops brasiliensis	-8.23508	-49.7979
	MPEG	Norops brasiliensis	-8.0408	-49.4422
	MPEG	Norops brasiliensis	-8.0408	-49.4422
	MPEG	Norops brasiliensis	-7.925	-49.3763
	MPEG	Norops brasiliensis	-6.02028	-50.295
	MPEG	Norops brasiliensis	-6.02028	-50.295
	MPEG	Norops brasiliensis	-6.02028	-50.295
	MPEG	Norops brasiliensis	-6.07565	-50.1273
	MPEG	Norops brasiliensis	-6.07565	-50.1273
	MPEG	Norops brasiliensis	-7.00094	-51.9999
	MPEG	Norops brasiliensis	-6.02028	-50.295
	MPEG	Norops brasiliensis	-6.02028	-50.295
	MPEG	Norops brasiliensis	-6.02028	-50.295
	MPEG	Norops brasiliensis	-6.41833	-50.0678
	MPEG	Norops brasiliensis	-6.39694	-50.1203
	MPEG	Norops brasiliensis	-6.46528	-50.0772
	MPEG	Norops brasiliensis	-6.41889	-50.0378
	MPEG	Norops brasiliensis	-6.41889	-50.0378
	MPEG	Norops brasiliensis	-6.41833	-50.0678
	MPEG	Norops brasiliensis	-6.22417	-48.4571
	MPEG	Norops brasiliensis	-6.22436	-48.4564
	MPEG	Norops brasiliensis	-6.21815	-48.4645
	MPEG	Norops brasiliensis	-6.22374	-48.4553
	MPEG	Norops brasiliensis	-6.447	-50.25
	MPEG	Norops brasiliensis	-6.449	-50.25
	GBIF	Norops brasiliensis	-15.3716	-53.3693	2023-01-22	10.15468/dl.gudszg
	GBIF	Norops brasiliensis	-15.3716	-53.3693	2023-01-22	10.15468/dl.gudszg
	GBIF	Norops brasiliensis	-7.10473	-48.1898	2023-01-22	10.15468/dl.gudszg
	GBIF	Norops brasiliensis	-10.2974	-48.2945	2023-01-22	10.15468/dl.gudszg
	GBIF	Norops brasiliensis	-10.2974	-48.2945	2023-01-22	10.15468/dl.gudszg
	speciesLink	Norops brasiliensis	-8.0935	-47.4808
	speciesLink	Norops brasiliensis	-8.0935	-47.4808
	speciesLink	Norops brasiliensis	-13.8044	-53.0895
	speciesLink	Norops brasiliensis	-8.2472	-46.362
	Sibbr	Norops brasiliensis	-13.645	-46.3739
	Sibbr	Norops brasiliensis	-13.6468	-46.376
	Sibbr	Norops brasiliensis	-16.5038	-49.1046
	Sibbr	Norops brasiliensis	-13.645	-46.3739
	Sibbr	Norops brasiliensis	-16.5038	-49.1046
	Sibbr	Norops brasiliensis	-13.645	-46.3739
	Sibbr	Norops brasiliensis	-13.645	-46.3739
	Sibbr	Norops brasiliensis	-13.645	-46.3739
	Sibbr	Norops brasiliensis	-10.2974	-48.2945
	Sibbr	Norops brasiliensis	-10.2974	-48.2945
	Sibbr	Norops brasiliensis	-7.10473	-48.1898
	Sibbr	Norops brasiliensis	-13.5158	-47.0131
	Sibbr	Norops brasiliensis	-13.5158	-47.0131
	Sibbr	Norops brasiliensis	-15.3716	-53.3693
	Sibbr	Norops brasiliensis	-15.3716	-53.3693
	Sibbr	Norops brasiliensis	-15.7083	-48.0222
	Sibbr	Norops brasiliensis	-13.645	-46.3739
	Sibbr	Norops brasiliensis	-13.645	-46.3739
	Sibbr	Norops brasiliensis	-13.6468	-46.376
	Sibbr	Norops brasiliensis	-9.805	-50.0411
	Sibbr	Norops brasiliensis	-9.77194	-50.0319
	Sibbr	Norops brasiliensis	-9.77306	-50.0348
	Sibbr	Norops brasiliensis	-9.67333	-50.0273
	Sibbr	Norops brasiliensis	-9.80611	-50.0421
	Sibbr	Norops brasiliensis	-9.805	-50.0411
	Sibbr	Norops brasiliensis	-9.71311	-50.0183
	Sibbr	Norops brasiliensis	-9.77444	-50.0303
	Sibbr	Norops brasiliensis	-9.76167	-50.03
	Sibbr	Norops brasiliensis	-9.76778	-50.03
	Sibbr	Norops brasiliensis	-9.7895	-50.0368
	Sibbr	Norops brasiliensis	-9.7895	-50.0368
	Sibbr	Norops brasiliensis	-9.77556	-50.0312
	Sibbr	Norops brasiliensis	-9.7895	-50.0368
	Sibbr	Norops brasiliensis	-9.80611	-50.0421
	Ribeiro-Júnior & Amaral. 2016	Norops brasiliensis	-7.43	-45.12
	Ribeiro-Júnior & Amaral. 2016	Norops brasiliensis	-3.52	-44.77
	Ribeiro-Júnior & Amaral. 2016	Norops brasiliensis	-3.52	-44.77
	Ribeiro-Júnior & Amaral. 2016	Norops brasiliensis	-10.65	-50.6
	Ribeiro-Júnior & Amaral. 2016	Norops brasiliensis	-10.65	-50.6
	Ribeiro-Júnior & Amaral. 2016	Norops brasiliensis	-13.06	-52.38
	Ribeiro-Júnior & Amaral. 2016	Norops brasiliensis	-10.65	-50.6
	Ribeiro-Júnior & Amaral. 2016	Norops brasiliensis	-10.78	-51
	Ribeiro-Júnior & Amaral. 2016	Norops brasiliensis	-11.18	-53.25
	Ribeiro-Júnior & Amaral. 2016	Norops brasiliensis	-6.4	-50.12
	Ribeiro-Júnior & Amaral. 2016	Norops brasiliensis	-6.47	-50.08
	Ribeiro-Júnior & Amaral. 2016	Norops brasiliensis	-7.77	-51.13
	Ribeiro-Júnior & Amaral. 2016	Norops brasiliensis	-7.78	-49.13
	Ribeiro-Júnior & Amaral. 2016	Norops brasiliensis	-6.59	-47.47
	Ribeiro-Júnior & Amaral. 2016	Norops brasiliensis	-7.77	-47.82
	Ribeiro-Júnior & Amaral. 2016	Norops brasiliensis	-7.77	-47.81
	Ribeiro-Júnior & Amaral. 2016	Norops brasiliensis	-7.76	-47.82
	Ribeiro-Júnior & Amaral. 2016	Norops brasiliensis	-12.53	-49.92
	Ribeiro-Júnior & Amaral. 2016	Norops brasiliensis	-9.75	-48.4
	Ribeiro-Júnior & Amaral. 2016	Norops brasiliensis	-12.23	-48.37
	Ribeiro-Júnior & Amaral. 2016	Norops brasiliensis	-12.8	-48.23
	MPEG	Atelopus hoogmoedi	-5.80167	-50.5161
	MPEG	Atelopus hoogmoedi	-6.36472	-50.1165
	MPEG	Atelopus hoogmoedi	-6.36483	-50.1165
	MPEG	Atelopus hoogmoedi	-6.36508	-50.1165
	MPEG	Atelopus hoogmoedi	-6.36461	-50.1
	MPEG	Atelopus hoogmoedi	-6.36461	-50.1
	MPEG	Atelopus hoogmoedi	-5.82556	-50.5211
	MPEG	Atelopus hoogmoedi	-5.77389	-50.5119
	MPEG	Atelopus hoogmoedi	-5.77389	-50.5119
	MPEG	Atelopus hoogmoedi	-5.77389	-50.5119
	MPEG	Atelopus hoogmoedi	-6.374	-50.339
	MPEG	Atelopus hoogmoedi	-6.073	-54.983
	MPEG	Atelopus hoogmoedi	-6.085	-54.984
	MPEG	Atelopus hoogmoedi	-6.152	-54.983
	MPEG	Atelopus hoogmoedi	-6.17	-54.981
	MPEG	Atelopus hoogmoedi	-6.086	-50.199
	MPEG	Atelopus hoogmoedi	-6.099	-50.203
	MPEG	Atelopus hoogmoedi	-6.375	-50.34
	GBIF	Atelopus hoogmoedi	-1.78	-59.25	2023-01-23	10.15468/dl.tkenee
	GBIF	Atelopus hoogmoedi	-1.78002	-59.2513	2023-01-23	10.15468/dl.tkenee
	GBIF	Atelopus hoogmoedi	-0.71465	-60.0228	2023-01-23	10.15468/dl.tkenee
	GBIF	Atelopus hoogmoedi	-0.71465	-60.0228	2023-01-23	10.15468/dl.tkenee
	GBIF	Atelopus hoogmoedi	-1.80689	-59.2604	2023-01-23	10.15468/dl.tkenee
	GBIF	Atelopus hoogmoedi	-0.71465	-60.0228	2023-01-23	10.15468/dl.tkenee
	GBIF	Atelopus hoogmoedi	-1.80689	-59.2604	2023-01-23	10.15468/dl.tkenee
	GBIF	Atelopus hoogmoedi	-0.71465	-60.0228	2023-01-23	10.15468/dl.tkenee
	GBIF	Atelopus hoogmoedi	-0.71465	-60.0228	2023-01-23	10.15468/dl.tkenee
	GBIF	Atelopus hoogmoedi	-0.71465	-60.0228	2023-01-23	10.15468/dl.tkenee
	GBIF	Atelopus hoogmoedi	-1.80689	-59.2604	2023-01-23	10.15468/dl.tkenee
	GBIF	Atelopus hoogmoedi	-0.71465	-60.0228	2023-01-23	10.15468/dl.tkenee
	GBIF	Atelopus hoogmoedi	-1.80689	-59.2604	2023-01-23	10.15468/dl.tkenee
	GBIF	Atelopus hoogmoedi	-0.71465	-60.0228	2023-01-23	10.15468/dl.tkenee
	GBIF	Atelopus hoogmoedi	-2.642	-60.096	2023-01-23	10.15468/dl.tkenee
	GBIF	Atelopus hoogmoedi	-1.78002	-59.2513	2023-01-23	10.15468/dl.tkenee
	GBIF	Atelopus hoogmoedi	-1.78002	-59.2513	2023-01-23	10.15468/dl.tkenee
	GBIF	Atelopus hoogmoedi	-1.78	-59.25	2023-01-23	10.15468/dl.tkenee
	GBIF	Atelopus hoogmoedi	4.33111	-58.7983	2023-01-23	10.15468/dl.tkenee
	GBIF	Atelopus hoogmoedi	5.16993	-59.4918	2023-01-23	10.15468/dl.tkenee
	GBIF	Atelopus hoogmoedi	5.16993	-59.4918	2023-01-23	10.15468/dl.tkenee
	GBIF	Atelopus hoogmoedi	-1.44843	-56.7637	2023-01-23	10.15468/dl.tkenee
	GBIF	Atelopus hoogmoedi	-1.44843	-56.7637	2023-01-23	10.15468/dl.tkenee
	GBIF	Atelopus hoogmoedi	-1.44843	-56.7637	2023-01-23	10.15468/dl.tkenee
	GBIF	Atelopus hoogmoedi	-1.44843	-56.7637	2023-01-23	10.15468/dl.tkenee
	GBIF	Atelopus hoogmoedi	-1.44843	-56.7637	2023-01-23	10.15468/dl.tkenee
	GBIF	Atelopus hoogmoedi	-1.44843	-56.7637	2023-01-23	10.15468/dl.tkenee
	GBIF	Atelopus hoogmoedi	-1.44843	-56.7637	2023-01-23	10.15468/dl.tkenee
	GBIF	Atelopus hoogmoedi	4.94307	-55.1707	2023-01-23	10.15468/dl.tkenee
	GBIF	Atelopus hoogmoedi	3.88519	-57.681	2023-01-23	10.15468/dl.tkenee
	GBIF	Atelopus hoogmoedi	4.54426	-57.7026	2023-01-23	10.15468/dl.tkenee
	GBIF	Atelopus hoogmoedi	3.88519	-57.681	2023-01-23	10.15468/dl.tkenee
	GBIF	Atelopus hoogmoedi	4.81977	-57.5051	2023-01-23	10.15468/dl.tkenee
	GBIF	Atelopus hoogmoedi	4.81977	-57.5051	2023-01-23	10.15468/dl.tkenee
	GBIF	Atelopus hoogmoedi	4.81977	-57.5051	2023-01-23	10.15468/dl.tkenee
	GBIF	Atelopus hoogmoedi	4.81977	-57.5051	2023-01-23	10.15468/dl.tkenee
	GBIF	Atelopus hoogmoedi	4.81977	-57.5051	2023-01-23	10.15468/dl.tkenee
	GBIF	Atelopus hoogmoedi	3.88519	-57.681	2023-01-23	10.15468/dl.tkenee
	GBIF	Atelopus hoogmoedi	4.54426	-57.7026	2023-01-23	10.15468/dl.tkenee
	GBIF	Atelopus hoogmoedi	3.88519	-57.681	2023-01-23	10.15468/dl.tkenee
	GBIF	Atelopus hoogmoedi	4.54426	-57.7026	2023-01-23	10.15468/dl.tkenee
	GBIF	Atelopus hoogmoedi	4.94831	-55.1817	2023-01-23	10.15468/dl.tkenee
	GBIF	Atelopus hoogmoedi	2.5869	-55.955	2023-01-23	10.15468/dl.tkenee
	GBIF	Atelopus hoogmoedi	2.5869	-55.955	2023-01-23	10.15468/dl.tkenee
	GBIF	Atelopus hoogmoedi	2.5869	-55.955	2023-01-23	10.15468/dl.tkenee
	GBIF	Atelopus hoogmoedi	2.5869	-55.955	2023-01-23	10.15468/dl.tkenee
	GBIF	Atelopus hoogmoedi	2.5869	-55.955	2023-01-23	10.15468/dl.tkenee
	GBIF	Atelopus hoogmoedi	2.5869	-55.955	2023-01-23	10.15468/dl.tkenee
	GBIF	Atelopus hoogmoedi	2.5869	-55.955	2023-01-23	10.15468/dl.tkenee
	GBIF	Atelopus hoogmoedi	2.5869	-55.955	2023-01-23	10.15468/dl.tkenee
	GBIF	Atelopus hoogmoedi	2.5869	-55.955	2023-01-23	10.15468/dl.tkenee
	GBIF	Atelopus hoogmoedi	2.5869	-55.955	2023-01-23	10.15468/dl.tkenee
	GBIF	Atelopus hoogmoedi	2.5869	-55.955	2023-01-23	10.15468/dl.tkenee
	GBIF	Atelopus hoogmoedi	2.5869	-55.955	2023-01-23	10.15468/dl.tkenee
	GBIF	Atelopus hoogmoedi	2.5869	-55.955	2023-01-23	10.15468/dl.tkenee
	GBIF	Atelopus hoogmoedi	6.38	-58.68	2023-01-23	10.15468/dl.tkenee
	GBIF	Atelopus hoogmoedi	4.18269	-59.0812	2023-01-23	10.15468/dl.tkenee
	GBIF	Atelopus hoogmoedi	4.18269	-59.0812	2023-01-23	10.15468/dl.tkenee
	GBIF	Atelopus hoogmoedi	4.18269	-59.0812	2023-01-23	10.15468/dl.tkenee
	GBIF	Atelopus hoogmoedi	5.2186	-59.0453	2023-01-23	10.15468/dl.tkenee
	GBIF	Atelopus hoogmoedi	-1.1886	-56.6708	2023-01-23	10.15468/dl.tkenee
	GBIF	Atelopus hoogmoedi	5.2186	-59.0453	2023-01-23	10.15468/dl.tkenee
	GBIF	Atelopus hoogmoedi	6.38	-58.68	2023-01-23	10.15468/dl.tkenee
	GBIF	Atelopus hoogmoedi	4.18269	-59.0812	2023-01-23	10.15468/dl.tkenee
	GBIF	Atelopus hoogmoedi	5.1781	-59.4869	2023-01-23	10.15468/dl.tkenee
	GBIF	Atelopus hoogmoedi	6.38	-58.68	2023-01-23	10.15468/dl.tkenee
	GBIF	Atelopus hoogmoedi	5.2186	-59.0453	2023-01-23	10.15468/dl.tkenee
	GBIF	Atelopus hoogmoedi	4.18269	-59.0812	2023-01-23	10.15468/dl.tkenee
	GBIF	Atelopus hoogmoedi	5.2186	-59.0453	2023-01-23	10.15468/dl.tkenee
	GBIF	Atelopus hoogmoedi	4.18269	-59.0812	2023-01-23	10.15468/dl.tkenee
	GBIF	Atelopus hoogmoedi	4.18269	-59.0812	2023-01-23	10.15468/dl.tkenee
	GBIF	Atelopus hoogmoedi	3.62	-53.2	2023-01-23	10.15468/dl.tkenee
	GBIF	Atelopus hoogmoedi	3.62	-53.2	2023-01-23	10.15468/dl.tkenee
	GBIF	Atelopus hoogmoedi	5.2186	-59.0453	2023-01-23	10.15468/dl.tkenee
	GBIF	Atelopus hoogmoedi	5.2186	-59.0453	2023-01-23	10.15468/dl.tkenee
	GBIF	Atelopus hoogmoedi	3.34808	-59.2758	2023-01-23	10.15468/dl.tkenee
	GBIF	Atelopus hoogmoedi	3.34808	-59.2758	2023-01-23	10.15468/dl.tkenee
	speciesLink	Atelopus hoogmoedi	-3.10194	-60.025
	speciesLink	Atelopus hoogmoedi	-3.10194	-60.025
	speciesLink	Atelopus hoogmoedi	-3.10194	-60.025
	speciesLink	Atelopus hoogmoedi	-3.10194	-60.025
	speciesLink	Atelopus hoogmoedi	-3.10194	-60.025
	speciesLink	Atelopus hoogmoedi	-3.10194	-60.025
	speciesLink	Atelopus hoogmoedi	-3.10194	-60.025
	speciesLink	Atelopus hoogmoedi	-3.10194	-60.025
	speciesLink	Atelopus hoogmoedi	-3.10194	-60.025
	speciesLink	Atelopus hoogmoedi	-3.10194	-60.025
	speciesLink	Atelopus hoogmoedi	-3.10194	-60.025
	speciesLink	Atelopus hoogmoedi	-3.10194	-60.025
	speciesLink	Atelopus hoogmoedi	3.62	-53.2
	speciesLink	Atelopus hoogmoedi	3.62	-53.2
	speciesLink	Atelopus hoogmoedi	4.18269	-59.0812
	speciesLink	Atelopus hoogmoedi	4.18269	-59.0812
	speciesLink	Atelopus hoogmoedi	4.18269	-59.0812
	speciesLink	Atelopus hoogmoedi	4.18269	-59.0812
	speciesLink	Atelopus hoogmoedi	4.18269	-59.0812
	speciesLink	Atelopus hoogmoedi	4.18269	-59.0812
	speciesLink	Atelopus hoogmoedi	4.18269	-59.0812
	speciesLink	Atelopus hoogmoedi	5.1781	-59.4869
	speciesLink	Atelopus hoogmoedi	5.2186	-59.0453
	speciesLink	Atelopus hoogmoedi	5.2186	-59.0453
	speciesLink	Atelopus hoogmoedi	5.2186	-59.0453
	speciesLink	Atelopus hoogmoedi	5.2186	-59.0453
	speciesLink	Atelopus hoogmoedi	5.2186	-59.0453
	speciesLink	Atelopus hoogmoedi	5.2186	-59.0453
	speciesLink	Atelopus hoogmoedi	6.38	-58.68
	speciesLink	Atelopus hoogmoedi	6.38	-58.68
	speciesLink	Atelopus hoogmoedi	6.38	-58.68
	speciesLink	Atelopus hoogmoedi	-1.1886	-56.6708
	Sibbr	Atelopus hoogmoedi	-3.10194	-60.025
	Sibbr	Atelopus hoogmoedi	-3.10194	-60.025
	Sibbr	Atelopus hoogmoedi	-3.10194	-60.025
	Sibbr	Atelopus hoogmoedi	-3.10194	-60.025
	Sibbr	Atelopus hoogmoedi	-2.9509	-51.8616
	Sibbr	Atelopus hoogmoedi	-2.9235	-59.8971
	Sibbr	Atelopus hoogmoedi	0.9749	-51.6446
	Sibbr	Atelopus hoogmoedi	-1.44843	-56.7637
	Sibbr	Atelopus hoogmoedi	0.983567	-51.6545
	Sibbr	Atelopus hoogmoedi	-1.44843	-56.7637
	Sibbr	Atelopus hoogmoedi	-0.71465	-60.0228
	Sibbr	Atelopus hoogmoedi	-0.71465	-60.0228
	Sibbr	Atelopus hoogmoedi	0.96645	-51.6337
	Sibbr	Atelopus hoogmoedi	-1.44843	-56.7637
	Sibbr	Atelopus hoogmoedi	-1.80689	-59.2604
	Sibbr	Atelopus hoogmoedi	0.826403	-52.1893
	Sibbr	Atelopus hoogmoedi	0.974817	-51.6495
	Sibbr	Atelopus hoogmoedi	-1.78002	-59.2513
	Sibbr	Atelopus hoogmoedi	-1.44843	-56.7637
	Sibbr	Atelopus hoogmoedi	0.96615	-51.6544
	Sibbr	Atelopus hoogmoedi	-1.4322	-56.769
	Sibbr	Atelopus hoogmoedi	-6.39722	-50.1108
	Sibbr	Atelopus hoogmoedi	-1.44843	-56.7637
	Sibbr	Atelopus hoogmoedi	-0.71465	-60.0228
	Sibbr	Atelopus hoogmoedi	-5.65981	-55.5226
	Sibbr	Atelopus hoogmoedi	-2.642	-60.096
	Sibbr	Atelopus hoogmoedi	-1.80689	-59.2604
	Sibbr	Atelopus hoogmoedi	-2.62139	-60.0608
	Sibbr	Atelopus hoogmoedi	0.98445	-51.618
	Sibbr	Atelopus hoogmoedi	0.9842	-51.6144
	Sibbr	Atelopus hoogmoedi	-1.44843	-56.7637
	Sibbr	Atelopus hoogmoedi	-0.71465	-60.0228
	Sibbr	Atelopus hoogmoedi	-1.8	-59.25
	Sibbr	Atelopus hoogmoedi	-1.44843	-56.7637
	Sibbr	Atelopus hoogmoedi	-1.79817	-59.2477
	Sibbr	Atelopus hoogmoedi	-0.71465	-60.0228
	Sibbr	Atelopus hoogmoedi	-1.78002	-59.2513
	Sibbr	Atelopus hoogmoedi	-1.78002	-59.2513
	Sibbr	Atelopus hoogmoedi	-0.71465	-60.0228
	Sibbr	Atelopus hoogmoedi	-1.80689	-59.2604
	Sibbr	Atelopus hoogmoedi	-0.71465	-60.0228
	Sibbr	Atelopus hoogmoedi	-1.80689	-59.2604
	Sibbr	Atelopus hoogmoedi	0.98425	-51.6369
	Sibbr	Atelopus hoogmoedi	-0.71465	-60.0228
	MPEG	Dendropsophus anataliasiasi	-8.0408	-49.4422
	MPEG	Dendropsophus anataliasiasi	-8.0408	-49.4422
	MPEG	Dendropsophus anataliasiasi	-8.2293	-49.8
	GBIF	Dendropsophus anataliasiasi	-9.44628	-49.9096	2023-01-23	10.15468/dl.9g5w9h
	GBIF	Dendropsophus anataliasiasi	-9.41568	-49.9745	2023-01-23	10.15468/dl.9g5w9h
	GBIF	Dendropsophus anataliasiasi	-9.41568	-49.9745	2023-01-23	10.15468/dl.9g5w9h
	GBIF	Dendropsophus anataliasiasi	-9.41568	-49.9745	2023-01-23	10.15468/dl.9g5w9h
	GBIF	Dendropsophus anataliasiasi	-9.44628	-49.9096	2023-01-23	10.15468/dl.9g5w9h
	GBIF	Dendropsophus anataliasiasi	-9.44628	-49.9096	2023-01-23	10.15468/dl.9g5w9h
	GBIF	Dendropsophus anataliasiasi	-9.44628	-49.9096	2023-01-23	10.15468/dl.9g5w9h
	GBIF	Dendropsophus anataliasiasi	-9.41568	-49.9745	2023-01-23	10.15468/dl.9g5w9h
	GBIF	Dendropsophus anataliasiasi	-9.43059	-49.9412	2023-01-23	10.15468/dl.9g5w9h
	GBIF	Dendropsophus anataliasiasi	-9.43059	-49.9412	2023-01-23	10.15468/dl.9g5w9h
	GBIF	Dendropsophus anataliasiasi	-9.43059	-49.9412	2023-01-23	10.15468/dl.9g5w9h
	GBIF	Dendropsophus anataliasiasi	-9.44628	-49.9096	2023-01-23	10.15468/dl.9g5w9h
	GBIF	Dendropsophus anataliasiasi	-9.43059	-49.9412	2023-01-23	10.15468/dl.9g5w9h
	GBIF	Dendropsophus anataliasiasi	-9.43059	-49.9412	2023-01-23	10.15468/dl.9g5w9h
	GBIF	Dendropsophus anataliasiasi	-9.43059	-49.9412	2023-01-23	10.15468/dl.9g5w9h
	GBIF	Dendropsophus anataliasiasi	-9.41568	-49.9745	2023-01-23	10.15468/dl.9g5w9h
	GBIF	Dendropsophus anataliasiasi	-9.44628	-49.9096	2023-01-23	10.15468/dl.9g5w9h
	GBIF	Dendropsophus anataliasiasi	-9.44628	-49.9096	2023-01-23	10.15468/dl.9g5w9h
	GBIF	Dendropsophus anataliasiasi	-9.44628	-49.9096	2023-01-23	10.15468/dl.9g5w9h
	GBIF	Dendropsophus anataliasiasi	-9.41281	-49.9877	2023-01-23	10.15468/dl.9g5w9h
	GBIF	Dendropsophus anataliasiasi	-9.40472	-49.9831	2023-01-23	10.15468/dl.9g5w9h
	GBIF	Dendropsophus anataliasiasi	-9.40472	-49.9831	2023-01-23	10.15468/dl.9g5w9h
	GBIF	Dendropsophus anataliasiasi	-9.40472	-49.9831	2023-01-23	10.15468/dl.9g5w9h
	GBIF	Dendropsophus anataliasiasi	-9.40472	-49.9831	2023-01-23	10.15468/dl.9g5w9h
	GBIF	Dendropsophus anataliasiasi	-9.40472	-49.9831	2023-01-23	10.15468/dl.9g5w9h
	speciesLink	Dendropsophus anataliasiasi	-15.5467	-55.1689
	speciesLink	Dendropsophus anataliasiasi	-11.7292	-49.0686
	speciesLink	Dendropsophus anataliasiasi	-11.7292	-49.0686
	speciesLink	Dendropsophus anataliasiasi	-11.7292	-49.0686
	speciesLink	Dendropsophus anataliasiasi	-11.7292	-49.0686
	speciesLink	Dendropsophus anataliasiasi	-8.80361	-49.5564
	speciesLink	Dendropsophus anataliasiasi	-9.40472	-49.9831
	speciesLink	Dendropsophus anataliasiasi	-9.40472	-49.9831
	speciesLink	Dendropsophus anataliasiasi	-9.40472	-49.9831
	speciesLink	Dendropsophus anataliasiasi	-9.40472	-49.9831
	speciesLink	Dendropsophus anataliasiasi	-9.40472	-49.9831
	MPEG	Adenomera saci	-8.0408	-49.4422
	GBIF	Adenomera saci	-9.41146	-49.9869	2023-01-23	10.15468/dl.arwjae
	GBIF	Adenomera saci	-9.41146	-49.9869	2023-01-23	10.15468/dl.arwjae
	GBIF	Adenomera saci	-9.41146	-49.9869	2023-01-23	10.15468/dl.arwjae
	GBIF	Adenomera saci	-9.41146	-49.9869	2023-01-23	10.15468/dl.arwjae
	GBIF	Adenomera saci	-9.41146	-49.9869	2023-01-23	10.15468/dl.arwjae
	GBIF	Adenomera saci	-9.41146	-49.9869	2023-01-23	10.15468/dl.arwjae
	GBIF	Adenomera saci	-9.41146	-49.9869	2023-01-23	10.15468/dl.arwjae
	GBIF	Adenomera saci	-9.41146	-49.9869	2023-01-23	10.15468/dl.arwjae
	GBIF	Adenomera saci	-9.41449	-49.96	2023-01-23	10.15468/dl.arwjae
	GBIF	Adenomera saci	-9.41568	-49.9745	2023-01-23	10.15468/dl.arwjae
	GBIF	Adenomera saci	-9.41146	-49.9869	2023-01-23	10.15468/dl.arwjae
	GBIF	Adenomera saci	-9.44628	-49.9096	2023-01-23	10.15468/dl.arwjae
	GBIF	Adenomera saci	-9.41146	-49.9869	2023-01-23	10.15468/dl.arwjae
	GBIF	Adenomera saci	-9.41568	-49.9745	2023-01-23	10.15468/dl.arwjae
	GBIF	Adenomera saci	-9.41568	-49.9745	2023-01-23	10.15468/dl.arwjae
	GBIF	Adenomera saci	-10.3028	-48.1438	2023-01-23	10.15468/dl.arwjae
	GBIF	Adenomera saci	-9.41568	-49.9745	2023-01-23	10.15468/dl.arwjae
	GBIF	Adenomera saci	-9.41568	-49.9745	2023-01-23	10.15468/dl.arwjae
	GBIF	Adenomera saci	-9.41568	-49.9745	2023-01-23	10.15468/dl.arwjae
	GBIF	Adenomera saci	-9.41568	-49.9745	2023-01-23	10.15468/dl.arwjae
	GBIF	Adenomera saci	-14.1325	-47.5097	2023-01-23	10.15468/dl.arwjae
	GBIF	Adenomera saci	-9.40472	-49.9831	2023-01-23	10.15468/dl.arwjae
	speciesLink	Adenomera saci	-6.79117	-45.4736
	speciesLink	Adenomera saci	-6.79117	-45.4736
	speciesLink	Adenomera saci	-6.79117	-45.4736
	speciesLink	Adenomera saci	-6.79117	-45.4736
	speciesLink	Adenomera saci	-6.37083	-44.3631
	speciesLink	Adenomera saci	-6.37083	-44.3631
	speciesLink	Adenomera saci	-9.40472	-49.9831
	speciesLink	Adenomera saci	-14.1325	-47.5097
	MPEG	Leptodactylus paraensis	-6.5089	-51.1503
	MPEG	Leptodactylus paraensis	-6.5065	-51.1573
	MPEG	Leptodactylus paraensis	-6.5065	-51.1573
	MPEG	Leptodactylus paraensis	-6.5065	-51.1573
	MPEG	Leptodactylus paraensis	-6.5065	-51.1573
	MPEG	Leptodactylus paraensis	-6.5065	-51.1573
	MPEG	Leptodactylus paraensis	-6.5158	-51.1489
	MPEG	Leptodactylus paraensis	-6.50889	-51.1575
	MPEG	Leptodactylus paraensis	-6.51583	-51.1524
	MPEG	Leptodactylus paraensis	-6.41833	-50.0678
	MPEG	Leptodactylus paraensis	-6.41833	-50.0678
	MPEG	Leptodactylus paraensis	-6.39906	-50.1186
	MPEG	Leptodactylus paraensis	-6.39689	-50.1197
	MPEG	Leptodactylus paraensis	-6.33092	-50.1482
	MPEG	Leptodactylus paraensis	-6.33092	-50.1482
	MPEG	Leptodactylus paraensis	-6.33092	-50.1482
	MPEG	Leptodactylus paraensis	-5.82389	-50.4911
	MPEG	Leptodactylus paraensis	-5.82556	-50.5211
	MPEG	Leptodactylus paraensis	-5.77389	-50.5119
	MPEG	Leptodactylus paraensis	-5.77389	-50.5119
	GBIF	Leptodactylus paraensis	-6.39683	-50.3729	2023-01-24	10.15468/dl.vm62v3
	GBIF	Leptodactylus paraensis	-6.39883	-50.3503	2023-01-24	10.15468/dl.vm62v3
	GBIF	Leptodactylus paraensis	-6.393	-50.3688	2023-01-24	10.15468/dl.vm62v3
	GBIF	Leptodactylus paraensis	-6.34944	-50.4489	2023-01-24	10.15468/dl.vm62v3
	GBIF	Leptodactylus paraensis	-7.77	-51.95	2023-01-24	10.15468/dl.vm62v3
	speciesLink	Leptodactylus paraensis	-2.88	-52.01
	speciesLink	Leptodactylus paraensis	-2.88	-52.01
	speciesLink	Leptodactylus paraensis	-2.88	-52.01
	speciesLink	Leptodactylus paraensis	-4.27611	-55.9836
	speciesLink	Leptodactylus paraensis	-7.77	-51.95
	Sibbr	Leptodactylus paraensis	-9.07884	-57.8007
	Sibbr	Leptodactylus paraensis	-4.61834	-55.4778
	Sibbr	Leptodactylus paraensis	-9.50861	-56.8131
	Sibbr	Leptodactylus paraensis	-5.89444	-52.7972
	Sibbr	Leptodactylus paraensis	-5.65981	-55.5226
	Sibbr	Leptodactylus paraensis	-6.15352	-55.0362
	Sibbr	Leptodactylus paraensis	-6.11376	-55.2957
	Sibbr	Leptodactylus paraensis	-6.39722	-50.1108
	Sibbr	Leptodactylus paraensis	-6.32889	-50.1386
	Sibbr	Leptodactylus paraensis	-1.70833	-51.5125
	Sibbr	Leptodactylus paraensis	-6.29083	-50.5725
	Sibbr	Leptodactylus paraensis	-3.54822	-49.7501
	Sibbr	Leptodactylus paraensis	-2.60397	-48.7879
	Sibbr	Leptodactylus paraensis	-2.60397	-48.7879
	Sibbr	Leptodactylus paraensis	-2.52881	-48.7207
	Sibbr	Leptodactylus paraensis	-2.60397	-48.7879
	Sibbr	Leptodactylus paraensis	-2.57861	-48.7442
	Sibbr	Leptodactylus paraensis	-6.52556	-49.84
	Sibbr	Leptodactylus paraensis	-2.60639	-55.1778
	Sibbr	Leptodactylus paraensis	-6.393	-50.3688
	Sibbr	Leptodactylus paraensis	-2.40347	-48.8238
	Sibbr	Leptodactylus paraensis	-2.61372	-48.7703
	Sibbr	Leptodactylus paraensis	-3.0975	-55.5264
	Sibbr	Leptodactylus paraensis	-2.60397	-48.7879
	Sibbr	Leptodactylus paraensis	-2.40347	-48.8238
	Sibbr	Leptodactylus paraensis	-6.34944	-50.4489
	Sibbr	Leptodactylus paraensis	-2.5275	-48.7592
	Sibbr	Leptodactylus paraensis	-6.39883	-50.3503
	Sibbr	Leptodactylus paraensis	-6.39683	-50.3729
	MPEG	Adelphobates galactonotus	-6.22426	-48.4999
	MPEG	Adelphobates galactonotus	-6.22028	-52.1372
	MPEG	Adelphobates galactonotus	-6.41833	-50.0678
	MPEG	Adelphobates galactonotus	-6.21861	-48.4694
	MPEG	Adelphobates galactonotus	-6.39711	-50.1204
	MPEG	Adelphobates galactonotus	-5.36658	-49.2101
	GBIF	Adelphobates galactonotus	-1.11667	-47.6167	2023-01-24	10.15468/dl.g6cega
	GBIF	Adelphobates galactonotus	-1.81511	-48.7856	2023-01-24	10.15468/dl.g6cega
	GBIF	Adelphobates galactonotus	-4.63333	-56.2667	2023-01-24	10.15468/dl.g6cega
	GBIF	Adelphobates galactonotus	-4.63333	-56.2667	2023-01-24	10.15468/dl.g6cega
	GBIF	Adelphobates galactonotus	-1.73764	-51.4547	2023-01-24	10.15468/dl.g6cega
	GBIF	Adelphobates galactonotus	-1.79231	-51.4338	2023-01-24	10.15468/dl.g6cega
	GBIF	Adelphobates galactonotus	-1.73764	-51.4547	2023-01-24	10.15468/dl.g6cega
	GBIF	Adelphobates galactonotus	-1.73764	-51.4547	2023-01-24	10.15468/dl.g6cega
	GBIF	Adelphobates galactonotus	-1.79231	-51.4338	2023-01-24	10.15468/dl.g6cega
	GBIF	Adelphobates galactonotus	-2.96025	-47.3845	2023-01-24	10.15468/dl.g6cega
	GBIF	Adelphobates galactonotus	-5.36861	-49.1178	2023-01-24	10.15468/dl.g6cega
	GBIF	Adelphobates galactonotus	-2.40297	-51.2337	2023-01-24	10.15468/dl.g6cega
	GBIF	Adelphobates galactonotus	-1.79378	-51.4341	2023-01-24	10.15468/dl.g6cega
	GBIF	Adelphobates galactonotus	-1.89642	-51.362	2023-01-24	10.15468/dl.g6cega
	GBIF	Adelphobates galactonotus	-5.37943	-56.9113	2023-01-24	10.15468/dl.g6cega
	GBIF	Adelphobates galactonotus	-1.98542	-51.5128	2023-01-24	10.15468/dl.g6cega
	GBIF	Adelphobates galactonotus	-1.98458	-51.5064	2023-01-24	10.15468/dl.g6cega
	GBIF	Adelphobates galactonotus	-1.96672	-51.4439	2023-01-24	10.15468/dl.g6cega
	GBIF	Adelphobates galactonotus	-2.08425	-51.4505	2023-01-24	10.15468/dl.g6cega
	GBIF	Adelphobates galactonotus	-1.83006	-51.3572	2023-01-24	10.15468/dl.g6cega
	GBIF	Adelphobates galactonotus	-1.79378	-51.4341	2023-01-24	10.15468/dl.g6cega
	GBIF	Adelphobates galactonotus	-1.96258	-51.4206	2023-01-24	10.15468/dl.g6cega
	GBIF	Adelphobates galactonotus	-2.15314	-51.4351	2023-01-24	10.15468/dl.g6cega
	GBIF	Adelphobates galactonotus	-2.25258	-51.733	2023-01-24	10.15468/dl.g6cega
	GBIF	Adelphobates galactonotus	-1.79378	-51.4341	2023-01-24	10.15468/dl.g6cega
	GBIF	Adelphobates galactonotus	-2.25258	-51.733	2023-01-24	10.15468/dl.g6cega
	GBIF	Adelphobates galactonotus	-2.09261	-51.4532	2023-01-24	10.15468/dl.g6cega
	GBIF	Adelphobates galactonotus	-5.37728	-56.917	2023-01-24	10.15468/dl.g6cega
	GBIF	Adelphobates galactonotus	-1.83006	-51.3572	2023-01-24	10.15468/dl.g6cega
	GBIF	Adelphobates galactonotus	-1.93397	-51.3822	2023-01-24	10.15468/dl.g6cega
	GBIF	Adelphobates galactonotus	-2.40297	-51.2337	2023-01-24	10.15468/dl.g6cega
	GBIF	Adelphobates galactonotus	-2.25258	-51.733	2023-01-24	10.15468/dl.g6cega
	GBIF	Adelphobates galactonotus	-2.1395	-51.4465	2023-01-24	10.15468/dl.g6cega
	GBIF	Adelphobates galactonotus	-5.58116	-57.1501	2023-01-24	10.15468/dl.g6cega
	GBIF	Adelphobates galactonotus	-1.79903	-51.4284	2023-01-24	10.15468/dl.g6cega
	GBIF	Adelphobates galactonotus	-5.80889	-57.4053	2023-01-24	10.15468/dl.g6cega
	GBIF	Adelphobates galactonotus	-5.23553	-56.9339	2023-01-24	10.15468/dl.g6cega
	GBIF	Adelphobates galactonotus	-2.08375	-51.4522	2023-01-24	10.15468/dl.g6cega
	GBIF	Adelphobates galactonotus	-2.14569	-51.4318	2023-01-24	10.15468/dl.g6cega
	GBIF	Adelphobates galactonotus	-1.79378	-51.4341	2023-01-24	10.15468/dl.g6cega
	GBIF	Adelphobates galactonotus	-2.25258	-51.733	2023-01-24	10.15468/dl.g6cega
	GBIF	Adelphobates galactonotus	-1.96258	-51.4206	2023-01-24	10.15468/dl.g6cega
	GBIF	Adelphobates galactonotus	-5.38092	-56.9022	2023-01-24	10.15468/dl.g6cega
	GBIF	Adelphobates galactonotus	-1.93367	-51.3851	2023-01-24	10.15468/dl.g6cega
	GBIF	Adelphobates galactonotus	-1.92922	-51.4023	2023-01-24	10.15468/dl.g6cega
	GBIF	Adelphobates galactonotus	-2.08203	-51.4507	2023-01-24	10.15468/dl.g6cega
	GBIF	Adelphobates galactonotus	-5.58296	-57.1482	2023-01-24	10.15468/dl.g6cega
	GBIF	Adelphobates galactonotus	-1.79378	-51.4341	2023-01-24	10.15468/dl.g6cega
	GBIF	Adelphobates galactonotus	-1.79378	-51.4341	2023-01-24	10.15468/dl.g6cega
	GBIF	Adelphobates galactonotus	-1.83497	-51.3588	2023-01-24	10.15468/dl.g6cega
	GBIF	Adelphobates galactonotus	-5.38147	-56.9065	2023-01-24	10.15468/dl.g6cega
	GBIF	Adelphobates galactonotus	-2.13856	-51.4461	2023-01-24	10.15468/dl.g6cega
	GBIF	Adelphobates galactonotus	-2.02869	-51.4522	2023-01-24	10.15468/dl.g6cega
	GBIF	Adelphobates galactonotus	-1.79378	-51.4341	2023-01-24	10.15468/dl.g6cega
	GBIF	Adelphobates galactonotus	-1.89328	-51.3673	2023-01-24	10.15468/dl.g6cega
	GBIF	Adelphobates galactonotus	-1.89661	-51.3621	2023-01-24	10.15468/dl.g6cega
	GBIF	Adelphobates galactonotus	-1.79378	-51.4341	2023-01-24	10.15468/dl.g6cega
	GBIF	Adelphobates galactonotus	-1.83497	-51.3588	2023-01-24	10.15468/dl.g6cega
	GBIF	Adelphobates galactonotus	-1.83497	-51.3588	2023-01-24	10.15468/dl.g6cega
	GBIF	Adelphobates galactonotus	-1.98589	-51.5121	2023-01-24	10.15468/dl.g6cega
	GBIF	Adelphobates galactonotus	-2.14583	-51.4329	2023-01-24	10.15468/dl.g6cega
	GBIF	Adelphobates galactonotus	-1.92969	-51.4028	2023-01-24	10.15468/dl.g6cega
	GBIF	Adelphobates galactonotus	-2.25258	-51.733	2023-01-24	10.15468/dl.g6cega
	GBIF	Adelphobates galactonotus	-1.79378	-51.4341	2023-01-24	10.15468/dl.g6cega
	GBIF	Adelphobates galactonotus	-2.40297	-51.2337	2023-01-24	10.15468/dl.g6cega
	GBIF	Adelphobates galactonotus	-1.96258	-51.4206	2023-01-24	10.15468/dl.g6cega
	GBIF	Adelphobates galactonotus	-1.79378	-51.4341	2023-01-24	10.15468/dl.g6cega
	GBIF	Adelphobates galactonotus	-1.96258	-51.4206	2023-01-24	10.15468/dl.g6cega
	GBIF	Adelphobates galactonotus	-5.38134	-56.9068	2023-01-24	10.15468/dl.g6cega
	GBIF	Adelphobates galactonotus	-2.25258	-51.733	2023-01-24	10.15468/dl.g6cega
	GBIF	Adelphobates galactonotus	-2.25258	-51.733	2023-01-24	10.15468/dl.g6cega
	GBIF	Adelphobates galactonotus	-2.40297	-51.2337	2023-01-24	10.15468/dl.g6cega
	GBIF	Adelphobates galactonotus	-2.08375	-51.4522	2023-01-24	10.15468/dl.g6cega
	GBIF	Adelphobates galactonotus	-1.96112	-51.6129	2023-01-24	10.15468/dl.g6cega
	GBIF	Adelphobates galactonotus	-1.92917	-51.4027	2023-01-24	10.15468/dl.g6cega
	GBIF	Adelphobates galactonotus	-2.15106	-51.4346	2023-01-24	10.15468/dl.g6cega
	GBIF	Adelphobates galactonotus	-2.08203	-51.4507	2023-01-24	10.15468/dl.g6cega
	GBIF	Adelphobates galactonotus	-1.96672	-51.4272	2023-01-24	10.15468/dl.g6cega
	GBIF	Adelphobates galactonotus	-2.40297	-51.2337	2023-01-24	10.15468/dl.g6cega
	GBIF	Adelphobates galactonotus	-5.23671	-56.9324	2023-01-24	10.15468/dl.g6cega
	GBIF	Adelphobates galactonotus	-1.98589	-51.5121	2023-01-24	10.15468/dl.g6cega
	GBIF	Adelphobates galactonotus	-2.00467	-51.4297	2023-01-24	10.15468/dl.g6cega
	GBIF	Adelphobates galactonotus	-1.83425	-51.3591	2023-01-24	10.15468/dl.g6cega
	GBIF	Adelphobates galactonotus	-2.08203	-51.4507	2023-01-24	10.15468/dl.g6cega
	GBIF	Adelphobates galactonotus	-5.65447	-57.2516	2023-01-24	10.15468/dl.g6cega
	GBIF	Adelphobates galactonotus	-1.98589	-51.5121	2023-01-24	10.15468/dl.g6cega
	GBIF	Adelphobates galactonotus	-1.96258	-51.4206	2023-01-24	10.15468/dl.g6cega
	GBIF	Adelphobates galactonotus	-1.96258	-51.4206	2023-01-24	10.15468/dl.g6cega
	GBIF	Adelphobates galactonotus	-1.79378	-51.4341	2023-01-24	10.15468/dl.g6cega
	GBIF	Adelphobates galactonotus	-2.25258	-51.733	2023-01-24	10.15468/dl.g6cega
	GBIF	Adelphobates galactonotus	-1.96672	-51.4272	2023-01-24	10.15468/dl.g6cega
	GBIF	Adelphobates galactonotus	-1.83006	-51.3572	2023-01-24	10.15468/dl.g6cega
	GBIF	Adelphobates galactonotus	-1.96258	-51.4206	2023-01-24	10.15468/dl.g6cega
	GBIF	Adelphobates galactonotus	-2.40297	-51.2337	2023-01-24	10.15468/dl.g6cega
	GBIF	Adelphobates galactonotus	-6.39297	-50.3195	2023-01-24	10.15468/dl.g6cega
	GBIF	Adelphobates galactonotus	-1.96231	-51.4214	2023-01-24	10.15468/dl.g6cega
	GBIF	Adelphobates galactonotus	-1.96672	-51.4272	2023-01-24	10.15468/dl.g6cega
	GBIF	Adelphobates galactonotus	-2.15022	-51.4359	2023-01-24	10.15468/dl.g6cega
	GBIF	Adelphobates galactonotus	-2.40297	-51.2337	2023-01-24	10.15468/dl.g6cega
	GBIF	Adelphobates galactonotus	-2.40297	-51.2337	2023-01-24	10.15468/dl.g6cega
	GBIF	Adelphobates galactonotus	-5.5813	-57.1497	2023-01-24	10.15468/dl.g6cega
	GBIF	Adelphobates galactonotus	-1.79903	-51.4284	2023-01-24	10.15468/dl.g6cega
	GBIF	Adelphobates galactonotus	-2.40297	-51.2337	2023-01-24	10.15468/dl.g6cega
	GBIF	Adelphobates galactonotus	-1.83006	-51.3572	2023-01-24	10.15468/dl.g6cega
	GBIF	Adelphobates galactonotus	-1.86856	-51.3483	2023-01-24	10.15468/dl.g6cega
	GBIF	Adelphobates galactonotus	-1.79903	-51.4284	2023-01-24	10.15468/dl.g6cega
	GBIF	Adelphobates galactonotus	-2.25258	-51.733	2023-01-24	10.15468/dl.g6cega
	GBIF	Adelphobates galactonotus	-5.58116	-57.1501	2023-01-24	10.15468/dl.g6cega
	GBIF	Adelphobates galactonotus	-1.96672	-51.4272	2023-01-24	10.15468/dl.g6cega
	GBIF	Adelphobates galactonotus	-1.96231	-51.4214	2023-01-24	10.15468/dl.g6cega
	GBIF	Adelphobates galactonotus	-5.38094	-56.9077	2023-01-24	10.15468/dl.g6cega
	GBIF	Adelphobates galactonotus	-1.83497	-51.3588	2023-01-24	10.15468/dl.g6cega
	GBIF	Adelphobates galactonotus	-6.39297	-50.3195	2023-01-24	10.15468/dl.g6cega
	GBIF	Adelphobates galactonotus	-1.89583	-51.361	2023-01-24	10.15468/dl.g6cega
	GBIF	Adelphobates galactonotus	-2.25258	-51.733	2023-01-24	10.15468/dl.g6cega
	GBIF	Adelphobates galactonotus	-2.0835	-51.4505	2023-01-24	10.15468/dl.g6cega
	GBIF	Adelphobates galactonotus	-2.09281	-51.4535	2023-01-24	10.15468/dl.g6cega
	GBIF	Adelphobates galactonotus	-2.25258	-51.733	2023-01-24	10.15468/dl.g6cega
	GBIF	Adelphobates galactonotus	-2.09303	-51.4541	2023-01-24	10.15468/dl.g6cega
	GBIF	Adelphobates galactonotus	-5.66792	-57.2358	2023-01-24	10.15468/dl.g6cega
	GBIF	Adelphobates galactonotus	-2.40297	-51.2337	2023-01-24	10.15468/dl.g6cega
	GBIF	Adelphobates galactonotus	-1.93003	-51.4024	2023-01-24	10.15468/dl.g6cega
	GBIF	Adelphobates galactonotus	-1.71136	-51.4612	2023-01-24	10.15468/dl.g6cega
	GBIF	Adelphobates galactonotus	-1.73631	-51.4531	2023-01-24	10.15468/dl.g6cega
	GBIF	Adelphobates galactonotus	-1.73631	-51.4531	2023-01-24	10.15468/dl.g6cega
	GBIF	Adelphobates galactonotus	-1.73631	-51.4531	2023-01-24	10.15468/dl.g6cega
	GBIF	Adelphobates galactonotus	-1.73631	-51.4531	2023-01-24	10.15468/dl.g6cega
	GBIF	Adelphobates galactonotus	-1.73631	-51.4531	2023-01-24	10.15468/dl.g6cega
	GBIF	Adelphobates galactonotus	-1.79231	-51.4531	2023-01-24	10.15468/dl.g6cega
	GBIF	Adelphobates galactonotus	-1.73631	-51.4531	2023-01-24	10.15468/dl.g6cega
	GBIF	Adelphobates galactonotus	-1.73631	-51.4531	2023-01-24	10.15468/dl.g6cega
	GBIF	Adelphobates galactonotus	-1.79231	-51.4338	2023-01-24	10.15468/dl.g6cega
	GBIF	Adelphobates galactonotus	-1.73631	-51.4531	2023-01-24	10.15468/dl.g6cega
	GBIF	Adelphobates galactonotus	-1.73631	-51.4531	2023-01-24	10.15468/dl.g6cega
	GBIF	Adelphobates galactonotus	-7.10473	-48.1898	2023-01-24	10.15468/dl.g6cega
	GBIF	Adelphobates galactonotus	-7.10473	-48.1898	2023-01-24	10.15468/dl.g6cega
	GBIF	Adelphobates galactonotus	-7.10473	-48.1898	2023-01-24	10.15468/dl.g6cega
	GBIF	Adelphobates galactonotus	-7.10473	-48.1898	2023-01-24	10.15468/dl.g6cega
	GBIF	Adelphobates galactonotus	-7.10473	-48.1898	2023-01-24	10.15468/dl.g6cega
	GBIF	Adelphobates galactonotus	-4.28333	-55.9833	2023-01-24	10.15468/dl.g6cega
	speciesLink	Adelphobates galactonotus	-4.94667	-47.5047
	speciesLink	Adelphobates galactonotus	-4.94667	-47.5047
	speciesLink	Adelphobates galactonotus	-2.52972	-44.3028
	speciesLink	Adelphobates galactonotus	-5.36861	-49.1178
	speciesLink	Adelphobates galactonotus	-2.88	-52.01
	speciesLink	Adelphobates galactonotus	-2.88	-52.01
	speciesLink	Adelphobates galactonotus	-2.88	-52.01
	speciesLink	Adelphobates galactonotus	-2.88	-52.01
	speciesLink	Adelphobates galactonotus	-2.88	-52.01
	speciesLink	Adelphobates galactonotus	-2.88	-52.01
	speciesLink	Adelphobates galactonotus	-2.88	-52.01
	speciesLink	Adelphobates galactonotus	-2.88	-52.01
	speciesLink	Adelphobates galactonotus	-2.88	-52.01
	speciesLink	Adelphobates galactonotus	-2.88	-52.01
	speciesLink	Adelphobates galactonotus	-2.88	-52.01
	speciesLink	Adelphobates galactonotus	-7.10473	-48.1898
	speciesLink	Adelphobates galactonotus	-7.10473	-48.1898
	speciesLink	Adelphobates galactonotus	-7.10473	-48.1898
	speciesLink	Adelphobates galactonotus	-5.36861	-49.1178
	speciesLink	Adelphobates galactonotus	-7.10473	-48.1898
	speciesLink	Adelphobates galactonotus	-7.10473	-48.1898
	Sibbr	Adelphobates galactonotus	-3.76667	-52.3333
	Sibbr	Adelphobates galactonotus	-6.39297	-50.3195
	Sibbr	Adelphobates galactonotus	-2.57706	-51.8306
	Sibbr	Adelphobates galactonotus	-1.79153	-51.4342
	Sibbr	Adelphobates galactonotus	-1.93447	-51.3805
	Sibbr	Adelphobates galactonotus	-1.79031	-51.4382
	Sibbr	Adelphobates galactonotus	-1.92969	-51.4028
	Sibbr	Adelphobates galactonotus	-1.98458	-51.5064
	Sibbr	Adelphobates galactonotus	-1.92917	-51.4027
	Sibbr	Adelphobates galactonotus	-1.98542	-51.5128
	Sibbr	Adelphobates galactonotus	-1.98542	-51.5128
	Sibbr	Adelphobates galactonotus	-2.08425	-51.4505
	Sibbr	Adelphobates galactonotus	-1.89583	-51.361
	Sibbr	Adelphobates galactonotus	-2.57861	-48.7442
	Sibbr	Adelphobates galactonotus	-1.93397	-51.3822
	Sibbr	Adelphobates galactonotus	-1.86856	-51.3483
	Sibbr	Adelphobates galactonotus	-1.89328	-51.3673
	Sibbr	Adelphobates galactonotus	-2.0835	-51.4505
	Sibbr	Adelphobates galactonotus	-1.93386	-51.3841
	Sibbr	Adelphobates galactonotus	-2.64972	-44.1406
	Sibbr	Adelphobates galactonotus	-2.08203	-51.4507
	Sibbr	Adelphobates galactonotus	-1.98589	-51.5121
	Sibbr	Adelphobates galactonotus	-1.89642	-51.362
	Sibbr	Adelphobates galactonotus	-1.93003	-51.4024
	Sibbr	Adelphobates galactonotus	-1.93367	-51.3851
	Sibbr	Adelphobates galactonotus	-2.08375	-51.4522
	Sibbr	Adelphobates galactonotus	-1.98589	-51.5121
	Sibbr	Adelphobates galactonotus	-1.98589	-51.5121
	Sibbr	Adelphobates galactonotus	-2.08375	-51.4522
[truncated: 416 more rows]

## Sheet: Table S2
	Table S2. Results of Principal Component Analysis (PCA) performed with the bioclimatic variables, indicating PCA
	axes and coefficients of explained variance.
	PCA axes	Explained Variance for each Principal Component	Cumulative Variance Explained
	PC1	0.55297	0.55297
	PC2	0.17837	0.73134
	PC3	0.10881	0.84015
	PC4	0.05772	0.89787
	PC5	0.04006	0.93793
	PC6	0.02778	0.96571

## Sheet: Table S3
	Table S3. List of analyzed species and “Points” (unique occurrences used in bioclimatic
	models), “AUC” and “TSS” values ​​for model evaluation.
	Species	Points	AUC	TSS
	ANURA
	Adelphobates galactonotus	69	1	1
	Adenomera saci	9	1	1
	Ameerega flavopicta	28	1	1
	Atelopus hoogmoedi	36	1	1
	Barycholos ternetzi	71	0.99	0.99
	Dendropsophus anataliasiasi	14	0.99	0.99
	Leptodactylus paraensis	34	1	1
	Peudopaludicola canga	34	0.99	0.99
	LIZARDS
	Colobosaura modesta	105	1	1
	Gonatodes eladioi	22	1	1
	Norops brasiliensis	78	0.99	0.99
	Salvator merianae	211	0.99	0.99
	SNAKES
	Chironius flavolineatus	58	0.99	0.99
	Pseudoboa nigra	108	0.99	0.99

## Sheet: Table S4
	Table S4. Number of pixels recorded for herpetofauna in each landscape scenario (landscapes with >10%,
	20%, 30%, 40%, 50%, 60% and 70% of habitat amount).
	Species	1	0.1	0.2	0.3	0.4	0.5	0.6	0.7
	ANURA
	Adelphobates galactonotus	6848	6765	6305	5664	4701	4201	3583	2634
	Adenomera saci	143	107	62	20	0	0	0	0
	Ameerega flavopicta	194	118	49	20	0	0	0	0
	Atelopus hoogmoedi	2298	2229	2059	1804	1593	1366	1202	717
	Barycholos ternetzi	2982	2898	2575	2298	1704	1418	1381	960
	Dendropsophus anataliasiasi	113	54	34	20	0	0	0	0
	Leptodactylus paraensis	6426	6334	5872	5205	4377	3874	3393	2528
	Pseudopaludicola canga	117		13	0	0	0	0	0
	LIZARDS
	Colobosaura modesta	7363	7292	6856	6159	4931	4338	3691	2827
	Gonatodes eladioi	1662	1606	1472	1388	1185	1094	920	673
	Norops brasiliensis	214	144	62	20	0	0	0	0
	Salvator merianae	5982	5905	5521	5028	4077	3625	3150	2622
	SNAKES
	Chironius flavolineatus	214	144	62	20	0	0	0	0
	Pseudoboa nigra	6008	5927	5549	5015	4030	3660	3150	2622

## Sheet: Table S5
	Table S5. Integral Index of Connectivity (IIC) calculated for herpetofauna landscape scenario (landscapes with >10%,
	20%, 30%, 40%, 50%, 60% and 70% of habitat amount).
	Species	Integral Index of Connectivity (IIC) - 2,5 Km
		>10%	>20%	>30%	>40%	>50%	>60%	>70%
	ANURA
	Adelphobates galactonotus	5.02	5	4.86	4.44	4.03	3.76	2.07
	Adenomera saci	2.94	2.76	6.82	X	X	X	X
	Ameerega flavopicta	2.94	2.22	6.82	X	X	X	X
	Atelopus hoogmoedi	4.53	4.25	4.01	3.55	2.83	2.45	1.04
	Barycholos ternetzi	8.15	8.05	7.43	6.35	4.57	3.67	2.25
	Dendropsophus anataliasiasi	2.29	1.68	6.69	X	X	X	X
	Leptodactylus paraensis	4.51	4.38	4.11	3.63	2.38	1.96	1.34
	Pseudopaludicola canga	1.01	4.22	X	X	X	X	X
	LIZARDS
	Colobosaura modesta	5.69	5.67	5.36	4.81	4.34	2.49	1.88
	Gonatodes eladioi	5.54	5.16	4.88	4.38	4	1.7	1.01
	Norops brasiliensis	3.42	2.76	6.82	X	X	X	X
	Salvator merianae	5.38	5.37	5.07	4.61	4.2	2.4	1.87
	SNAKES
	Chironius flavolineatus	3.42	2.76	6.82	X	X	X	X
	Pseudoboa nigra	5.39	5.37	5.07	4.61	4.2	2.4	1.87

## Sheet: Table S6
	Table S6. Dataset for Piecewise regression (based on Table S5 results).
	Species	Habitat amount	Sensibility	IIC	Habitat	Taxon
	ANURA
	Adelphobates galactonotus	10	1000	5.025	Forests	Anurans
	Adelphobates galactonotus	20	1000	5.006	Forests	Anurans
	Adelphobates galactonotus	30	1000	4.862	Forests	Anurans
	Adelphobates galactonotus	40	1000	4.442	Forests	Anurans
	Adelphobates galactonotus	50	1000	4.037	Forests	Anurans
	Adelphobates galactonotus	60	1000	3.768	Forests	Anurans
	Adelphobates galactonotus	70	1000	2.076	Forests	Anurans
	Adelphobates galactonotus	80	1000	1.498	Forests	Anurans
	Adelphobates galactonotus	10	500	5.025	Forests	Anurans
	Adelphobates galactonotus	20	500	5.006	Forests	Anurans
	Adelphobates galactonotus	30	500	4.862	Forests	Anurans
	Adelphobates galactonotus	40	500	4.442	Forests	Anurans
	Adelphobates galactonotus	50	500	4.037	Forests	Anurans
	Adelphobates galactonotus	60	500	3.768	Forests	Anurans
	Adelphobates galactonotus	70	500	2.076	Forests	Anurans
	Adelphobates galactonotus	80	500	1.498	Forests	Anurans
	Adelphobates galactonotus	10	1500	5.025	Forests	Anurans
	Adelphobates galactonotus	20	1500	5.006	Forests	Anurans
	Adelphobates galactonotus	30	1500	4.862	Forests	Anurans
	Adelphobates galactonotus	40	1500	4.442	Forests	Anurans
	Adelphobates galactonotus	50	1500	4.037	Forests	Anurans
	Adelphobates galactonotus	60	1500	3.768	Forests	Anurans
	Adelphobates galactonotus	70	1500	2.076	Forests	Anurans
	Adelphobates galactonotus	80	1500	1.498	Forests	Anurans
	Adenomera saci	10	1000	2.948	Savannas	Anurans
	Adenomera saci	20	1000	2.764	Savannas	Anurans
	Adenomera saci	10	500	2.948	Savannas	Anurans
	Adenomera saci	20	500	2.764	Savannas	Anurans
	Adenomera saci	10	1500	2.948	Savannas	Anurans
	Adenomera saci	20	1500	2.764	Savannas	Anurans
	Ameerega flavopicta	10	1000	2.941	Savannas	Anurans
	Ameerega flavopicta	20	1000	2.227	Savannas	Anurans
	Ameerega flavopicta	10	500	2.941	Savannas	Anurans
	Ameerega flavopicta	20	500	2.227	Savannas	Anurans
	Ameerega flavopicta	10	1500	2.941	Savannas	Anurans
	Ameerega flavopicta	20	1500	2.227	Savannas	Anurans
	Ameerega flavopicta	10	1000	4.537	Forests	Anurans
	Ameerega flavopicta	20	1000	4.254	Forests	Anurans
	Ameerega flavopicta	30	1000	4.019	Forests	Anurans
	Ameerega flavopicta	40	1000	3.553	Forests	Anurans
	Ameerega flavopicta	50	1000	2.83	Forests	Anurans
	Ameerega flavopicta	60	1000	2.451	Forests	Anurans
	Ameerega flavopicta	70	1000	1.045	Forests	Anurans
	Ameerega flavopicta	10	500	4.537	Forests	Anurans
	Ameerega flavopicta	20	500	4.254	Forests	Anurans
	Ameerega flavopicta	30	500	4.019	Forests	Anurans
	Ameerega flavopicta	40	500	3.553	Forests	Anurans
	Ameerega flavopicta	50	500	2.83	Forests	Anurans
	Ameerega flavopicta	60	500	2.451	Forests	Anurans
	Ameerega flavopicta	70	500	1.045	Forests	Anurans
	Ameerega flavopicta	10	1500	4.537	Forests	Anurans
	Ameerega flavopicta	20	1500	4.254	Forests	Anurans
	Ameerega flavopicta	30	1500	4.019	Forests	Anurans
	Ameerega flavopicta	40	1500	3.553	Forests	Anurans
	Ameerega flavopicta	50	1500	2.83	Forests	Anurans
	Ameerega flavopicta	60	1500	2.451	Forests	Anurans
	Ameerega flavopicta	70	1500	1.045	Forests	Anurans
	Atelopus hoogmoedi	10	1000	4.537	Forests	Anurans
	Atelopus hoogmoedi	20	1000	4.254	Forests	Anurans
	Atelopus hoogmoedi	30	1000	4.019	Forests	Anurans
	Atelopus hoogmoedi	40	1000	3.553	Forests	Anurans
	Atelopus hoogmoedi	50	1000	2.83	Forests	Anurans
	Atelopus hoogmoedi	60	1000	2.451	Forests	Anurans
	Atelopus hoogmoedi	70	1000	1.045	Forests	Anurans
	Atelopus hoogmoedi	10	500	4.537	Forests	Anurans
	Atelopus hoogmoedi	20	500	4.254	Forests	Anurans
	Atelopus hoogmoedi	30	500	4.019	Forests	Anurans
	Atelopus hoogmoedi	40	500	3.553	Forests	Anurans
	Atelopus hoogmoedi	50	500	2.83	Forests	Anurans
	Atelopus hoogmoedi	60	500	2.451	Forests	Anurans
	Atelopus hoogmoedi	70	500	1.045	Forests	Anurans
	Atelopus hoogmoedi	10	1500	4.537	Forests	Anurans
	Atelopus hoogmoedi	20	1500	4.254	Forests	Anurans
	Atelopus hoogmoedi	30	1500	4.019	Forests	Anurans
	Atelopus hoogmoedi	40	1500	3.553	Forests	Anurans
	Atelopus hoogmoedi	50	1500	2.83	Forests	Anurans
	Atelopus hoogmoedi	60	1500	2.451	Forests	Anurans
	Barycholos ternetzi	10	1000	8.15	Forests	Anurans
	Barycholos ternetzi	20	1000	8.052	Forests	Anurans
	Barycholos ternetzi	30	1000	7.433	Forests	Anurans
	Barycholos ternetzi	40	1000	6.358	Forests	Anurans
	Barycholos ternetzi	50	1000	4.571	Forests	Anurans
	Barycholos ternetzi	60	1000	3.673	Forests	Anurans
	Barycholos ternetzi	70	1000	2.251	Forests	Anurans
	Barycholos ternetzi	80	1000	1.788	Forests	Anurans
	Barycholos ternetzi	10	500	8.15	Forests	Anurans
	Barycholos ternetzi	20	500	8.052	Forests	Anurans
	Barycholos ternetzi	30	500	7.433	Forests	Anurans
	Barycholos ternetzi	40	500	6.358	Forests	Anurans
	Barycholos ternetzi	50	500	4.571	Forests	Anurans
	Barycholos ternetzi	60	500	3.673	Forests	Anurans
	Barycholos ternetzi	70	500	2.251	Forests	Anurans
	Barycholos ternetzi	80	500	1.788	Forests	Anurans
	Barycholos ternetzi	10	1500	8.15	Forests	Anurans
	Barycholos ternetzi	20	1500	8.052	Forests	Anurans
	Barycholos ternetzi	30	1500	7.433	Forests	Anurans
	Barycholos ternetzi	40	1500	6.359	Forests	Anurans
	Barycholos ternetzi	50	1500	4.571	Forests	Anurans
	Barycholos ternetzi	60	1500	3.673	Forests	Anurans
	Barycholos ternetzi	70	1500	2.251	Forests	Anurans
	Barycholos ternetzi	80	1500	1.79	Forests	Anurans
	Dendropsophus anataliasiasi	10	1000	2.295	Savannas	Anurans
	Dendropsophus anataliasiasi	20	1000	1.685	Savannas	Anurans
	Dendropsophus anataliasiasi	10	500	2.295	Savannas	Anurans
	Dendropsophus anataliasiasi	20	500	1.685	Savannas	Anurans
	Dendropsophus anataliasiasi	10	1500	2.295	Savannas	Anurans
	Dendropsophus anataliasiasi	20	1500	1.685	Savannas	Anurans
	Leptodactylus paraensis	10	1000	4.51	Forests	Anurans
	Leptodactylus paraensis	20	1000	4.382	Forests	Anurans
	Leptodactylus paraensis	30	1000	4.111	Forests	Anurans
	Leptodactylus paraensis	40	1000	3.635	Forests	Anurans
	Leptodactylus paraensis	50	1000	2.382	Forests	Anurans
	Leptodactylus paraensis	60	1000	1.969	Forests	Anurans
	Leptodactylus paraensis	70	1000	1.341	Forests	Anurans
	Leptodactylus paraensis	10	500	4.51	Forests	Anurans
	Leptodactylus paraensis	20	500	4.382	Forests	Anurans
	Leptodactylus paraensis	30	500	4.111	Forests	Anurans
	Leptodactylus paraensis	40	500	3.635	Forests	Anurans
	Leptodactylus paraensis	50	500	2.382	Forests	Anurans
	Leptodactylus paraensis	60	500	1.969	Forests	Anurans
	Leptodactylus paraensis	70	500	1.341	Forests	Anurans
	Leptodactylus paraensis	10	1500	4.51	Forests	Anurans
	Leptodactylus paraensis	20	1500	4.382	Forests	Anurans
	Leptodactylus paraensis	30	1500	4.111	Forests	Anurans
	Leptodactylus paraensis	40	1500	3.635	Forests	Anurans
	Leptodactylus paraensis	50	1500	2.382	Forests	Anurans
	Leptodactylus paraensis	60	1500	1.969	Forests	Anurans
	Leptodactylus paraensis	70	1500	1.341	Forests	Anurans
	Pseudopaludicola canga	10	1000	1.017	Savannas	Anurans
	Pseudopaludicola canga	10	500	1.017	Savannas	Anurans
	Pseudopaludicola canga	10	1500	1.017	Savannas	Anurans
	LIZARDS
	Colobosaura modesta	10	1000	5.698	Forests and Savannas	Lizards
	Colobosaura modesta	20	1000	5.674	Forests and Savannas	Lizards
	Colobosaura modesta	30	1000	5.364	Forests and Savannas	Lizards
	Colobosaura modesta	40	1000	4.813	Forests and Savannas	Lizards
	Colobosaura modesta	50	1000	4.341	Forests and Savannas	Lizards
	Colobosaura modesta	60	1000	2.495	Forests and Savannas	Lizards
	Colobosaura modesta	70	1000	1.889	Forests and Savannas	Lizards
	Colobosaura modesta	10	500	5.698	Forests and Savannas	Lizards
	Colobosaura modesta	20	500	5.674	Forests and Savannas	Lizards
	Colobosaura modesta	30	500	5.364	Forests and Savannas	Lizards
	Colobosaura modesta	40	500	4.813	Forests and Savannas	Lizards
	Colobosaura modesta	50	500	4.341	Forests and Savannas	Lizards
	Colobosaura modesta	60	500	2.495	Forests and Savannas	Lizards
	Colobosaura modesta	70	500	1.889	Forests and Savannas	Lizards
	Colobosaura modesta	10	1500	5.698	Forests and Savannas	Lizards
	Colobosaura modesta	20	1500	5.674	Forests and Savannas	Lizards
	Colobosaura modesta	30	1500	5.364	Forests and Savannas	Lizards
	Colobosaura modesta	40	1500	4.813	Forests and Savannas	Lizards
	Colobosaura modesta	50	1500	4.341	Forests and Savannas	Lizards
	Colobosaura modesta	60	1500	2.495	Forests and Savannas	Lizards
	Colobosaura modesta	70	1500	1.889	Forests and Savannas	Lizards
	Gonatodes eladioi	10	1000	5.543	Forests	Lizards
	Gonatodes eladioi	20	1000	5.167	Forests	Lizards
	Gonatodes eladioi	30	1000	4.884	Forests	Lizards
	Gonatodes eladioi	40	1000	4.381	Forests	Lizards
	Gonatodes eladioi	50	1000	4.009	Forests	Lizards
	Gonatodes eladioi	60	1000	1.707	Forests	Lizards
	Gonatodes eladioi	70	1000	1.014	Forests	Lizards
	Gonatodes eladioi	10	500	5.543	Forests	Lizards
	Gonatodes eladioi	20	500	5.167	Forests	Lizards
	Gonatodes eladioi	30	500	4.884	Forests	Lizards
	Gonatodes eladioi	40	500	4.381	Forests	Lizards
	Gonatodes eladioi	50	500	4.009	Forests	Lizards
	Gonatodes eladioi	60	500	1.707	Forests	Lizards
	Gonatodes eladioi	70	500	1.014	Forests	Lizards
	Gonatodes eladioi	10	1500	5.543	Forests	Lizards
	Gonatodes eladioi	20	1500	5.167	Forests	Lizards
	Gonatodes eladioi	30	1500	4.884	Forests	Lizards
	Gonatodes eladioi	40	1500	4.382	Forests	Lizards
	Gonatodes eladioi	50	1500	4.015	Forests	Lizards
	Gonatodes eladioi	60	1500	1.707	Forests	Lizards
	Gonatodes eladioi	70	1500	1.014	Forests	Lizards
	Norops brasiliensis	10	1000	3.429	Savannas	Lizards
	Norops brasiliensis	20	1000	2.764	Savannas	Lizards
	Norops brasiliensis	10	500	3.415	Savannas	Lizards
	Norops brasiliensis	20	500	2.764	Savannas	Lizards
	Norops brasiliensis	10	1500	3.429	Savannas	Lizards
	Norops brasiliensis	20	1500	2.764	Savannas	Lizards
	Salvator merianae	10	1000	5.389	Forests and Savannas	Lizards
	Salvator merianae	20	1000	5.37	Forests and Savannas	Lizards
	Salvator merianae	30	1000	5.075	Forests and Savannas	Lizards
	Salvator merianae	40	1000	4.613	Forests and Savannas	Lizards
	Salvator merianae	50	1000	4.207	Forests and Savannas	Lizards
	Salvator merianae	60	1000	2.404	Forests and Savannas	Lizards
	Salvator merianae	70	1000	1.873	Forests and Savannas	Lizards
	Salvator merianae	10	500	5.389	Forests and Savannas	Lizards
	Salvator merianae	20	500	5.37	Forests and Savannas	Lizards
	Salvator merianae	30	500	5.075	Forests and Savannas	Lizards
	Salvator merianae	40	500	4.613	Forests and Savannas	Lizards
	Salvator merianae	50	500	4.207	Forests and Savannas	Lizards
	Salvator merianae	60	500	2.404	Forests and Savannas	Lizards
	Salvator merianae	70	500	1.873	Forests and Savannas	Lizards
	Salvator merianae	10	1500	5.389	Forests and Savannas	Lizards
	Salvator merianae	20	1500	5.37	Forests and Savannas	Lizards
	Salvator merianae	30	1500	5.075	Forests and Savannas	Lizards
	Salvator merianae	40	1500	4.613	Forests and Savannas	Lizards
	Salvator merianae	50	1500	4.207	Forests and Savannas	Lizards
	Salvator merianae	60	1500	2.405	Forests and Savannas	Lizards
	Salvator merianae	70	1500	1.873	Forests and Savannas	Lizards
	SNAKES
	Chironius flavolineatus	10	1000	3.429	Savannas	Snakes
	Chironius flavolineatus	20	1000	2.764	Savannas	Snakes
	Chironius flavolineatus	10	500	3.415	Savannas	Snakes
	Chironius flavolineatus	20	500	2.764	Savannas	Snakes
	Chironius flavolineatus	10	1500	3.429	Savannas	Snakes
	Chironius flavolineatus	20	1500	2.764	Savannas	Snakes
	Pseudoboa nigra	10	1000	5.39	Forests and Savannas	Snakes
	Pseudoboa nigra	20	1000	5.371	Forests and Savannas	Snakes
	Pseudoboa nigra	30	1000	5.075	Forests and Savannas	Snakes
	Pseudoboa nigra	40	1000	4.613	Forests and Savannas	Snakes
	Pseudoboa nigra	50	1000	4.208	Forests and Savannas	Snakes
	Pseudoboa nigra	60	1000	2.404	Forests and Savannas	Snakes
	Pseudoboa nigra	70	1000	1.873	Forests and Savannas	Snakes
	Pseudoboa nigra	10	500	5.39	Forests and Savannas	Snakes
	Pseudoboa nigra	20	500	5.371	Forests and Savannas	Snakes
	Pseudoboa nigra	30	500	5.075	Forests and Savannas	Snakes
	Pseudoboa nigra	40	500	4.613	Forests and Savannas	Snakes
	Pseudoboa nigra	50	500	4.208	Forests and Savannas	Snakes
	Pseudoboa nigra	60	500	2.404	Forests and Savannas	Snakes
	Pseudoboa nigra	70	500	1.873	Forests and Savannas	Snakes
	Pseudoboa nigra	10	1500	5.39	Forests and Savannas	Snakes
	Pseudoboa nigra	20	1500	5.371	Forests and Savannas	Snakes
	Pseudoboa nigra	30	1500	5.075	Forests and Savannas	Snakes
	Pseudoboa nigra	40	1500	4.613	Forests and Savannas	Snakes
	Pseudoboa nigra	50	1500	4.208	Forests and Savannas	Snakes
	Pseudoboa nigra	60	1500	2.405	Forests and Savannas	Snakes
	Pseudoboa nigra	70	1500	1.873	Forests and Savannas	Snakes
